# Supplementary material for: Pathogenic Detection by Metagenomic Next-Generation Sequencing in Osteoarticular Infections
Source: Front Cell Infect Microbiol. 2020 Sep 17;10:471. doi: 10.3389/fcimb.2020.00471 (PMC7527540; doi:10.3389/fcimb.2020.00471)
Supplement: Supplementary file 1 [file Table_1.xlsx]

## Sheet: Clinical Data
Supplementary Table 1. All samples sequenced in our study with clinical details
Paitent ID	Sample ID	Smple type	Site	Prior Abx (0=no, 1=yes)	Final mNGS result	Relative abundance in genus-level (%)	SDSMRNG	Relative abundance in species-level (%)	SDSMRN	Culture result	mNGS missed pathogens	mNGS added pathogens	Clinical Diagnosis	Total reads number
1	17S0836231	Joint fluid	Hip	0	Staphylococcus haemolyticus	70.6	19	66.6	18	Staphylococcus haemolyticus			PJI	18675379
2	17S0836232	Joint fluid	Knee	1	Staphylococcus epidermidis	24.4	3	24.4	3	Staphylococcus epidermidis			PJI	6907962
3	17S0836233	Joint fluid	Knee	0	Staphylococcus epidermidis	98.1	426	64.2	260	Staphylococcus aureus			PJI	5308500
5	17S0836235	Joint fluid	Hip	1	Negative					Negative			PSA	18806229
6	17S0836238	Joint fluid	Knee	1	Staphylococcus aureus	76.4	300	68.1	209	Staphylococcus aureus			PJI	19512784
10	17S0837041	Joint fluid	Knee	1	Corynebacterium tuberculostearicum	79.5	31	40	4	Negative			PJI	24749331
10	17S0837042	Joint fluid	Knee	0	Bacteroides fragilis	98.9	2657	96	2591	Bacteroides fragilis			PJI	12195662
11	17S0837043	Joint fluid	Knee	0	Staphylococcus aureus	77.3	55	75.4	52	Staphylococcus aureus			PJI	16502811
11	18S0184566	Sonicate fluid	Knee	0	Staphylococcus epidermidis Candida parapsilosis	22 42.3	145 19	13.3 42.3	77 19	Staphylococcus epidermidis		Candida parapsilosis	PJI	20077541
13	17S0837046	Joint fluid	Knee	1	Aspergillus oryzae	95.1	418	47.5	11	Negative			SSI	18722902
14	17S0837047	Joint fluid	Hip	1	Staphylococcus epidermidis	87.7	137	82.3	90	Staphylococcus epidermidis			PSA	24016186
15	17S0837049	Joint fluid	Knee	1	Staphylococcus capitis	83.4	74	40.8	37	Staphylococcus capitis			PJI	57552330
16	17S0284212	Joint fluid	Knee	1	MTCP	9.9	6			Mycobacterium tuberculosis			PSA	39569423
17	17S0837490	Joint fluid	Knee	1	Staphylococcus epidermidis	86.2	1043	85.1	1001	Staphylococcus epidermidis			PJI	28771990
18	17S0284235	Joint fluid	Hip	0	Parvimonas micra	16.1	13	16.1	13	Negative			PJI	20004285
18	17S0284291	Joint fluid	Hip	0	Parvimonas micra	95.8	648	95.8	648	Negative			PJI	25095515
18	17S0284292	Sonicate fluid	Hip	0	Parvimonas micra	98	23887	98	25685	Negative			PJI	25557443
19	17S0146542	Joint fluid	Knee	1	Propionibacterium acnes Candida parapsilosis	39.3 99.1	91 2665	39.3 98.7	91 2650	Staphylococcus epidermidis Candida parapsilosis	Staphylococcus epidermidis	Propionibacterium acnes	PJI	7953430
20	17S0284234	Joint fluid	Hip	1	Staphylococcus aureus	22	29	31	28	Negative			PJI	45006663
20	18S0184567	Sonicate fluid	Hip	1	Staphylococcus aureus	50	48	32	26	Negative			PJI	21645222
21	17S0836738	Joint fluid	Knee	0	Streptococcus dysgalactiae	99.3	1009	91.1	736	Streptococcus dysgalactiae			PJI	36157176
22	17S0836736	Joint fluid	Knee	0	Staphylococcus capitis	72.4	48	69.3	44	Staphylococcus capitis			PJI	47102199
24	17S0284258	Joint fluid	Knee	1	Candida parapsilosis	36.8	7	36.8	7	Candida parapsilosis			SSI	27672721
26	17S0284293	Joint fluid	Hip	1	Staphylococcus epidermidis	47.5	3	47.5	3	negative			PJI	18637037
26	18S0184872	Joint fluid	Hip	0	Staphylococcus epidermidis	22.3	29	9.2	22	Staphylococcus epidermidis			PJI	24972654
26	18S0184873	Sonicate fluid	Hip	1	Staphylococcus epidermidis	89.3	1009	81.2	869	Negative			PJI	27629485
30	17S0284296	Joint fluid	Knee	1	Mycobacterium abscessus	71.5	14	71.5	14	Negative			SSI	19753643
30	17S0284297	Joint fluid	Knee	1	Mycobacterium abscessus	71.8	18	71.8	17	Negative			SSI	21533948
31	17S0284300	Tissue	Patellar	1	Mycobacterium smegmatis	41.5	5	10.9	3	Mycobacterium fortuitum			IAI	33164209
32	17S0284313	Tissue	Hip	1	Mycoplasma hominis	99.9	5221	99.7	5126	Candida tropicalis	C.tropicalis	Mycoplasma hominis	PJI	23665044
32	17S0284314	Joint fluid	Hip	1	Mycoplasma hominis	96.6	93	96.6	92	Candida tropicalis	C.tropicalis	Mycoplasma hominis	PJI	37040942
32	18S0184696	Joint fluid	Hip	1	Mycoplasma hominis	99.8	439	99.6	420	Candida tropicalis	C.tropicalis	Mycoplasma hominis	PJI	51000983
33	17S0282150	Joint fluid	Hip	0	Enterococcus faecalis	90.6	601	45.1	26	Enterococcus faecalis			PJI	37819031
33	17S0284288	Sonicate fluid	Hip	0	Enterococcus faecalis	93.1	2167	48.6	119	Enterococcus faecalis			PJI	28345897
34	17S0284309	Joint fluid	Hip	1	Staphylococcus haemolyticus	80.6	3	80.6	3	Staphylococcus haemolyticus			PJI	30650127
34	17S0284310	Sonicate fluid	Hip	1	Staphylococcus haemolyticus	67.4	31	60.5	26	Staphylococcus haemolyticus			PJI	24961429
38	18S0184579	Joint fluid	Hip	1	Staphylococcus epidermidis	98.9	168	95.3	155	Negative			PJI	24150736
38	18S0184580	Joint fluid	Hip	0	Staphylococcus epidermidis	97.9	415	95.1	382	Negative			PJI	26943651
38	18S3300978	Sonicate fluid	Hip	0	Staphylococcus epidermidis	99.3	41285	96.4	38534	Negative			PJI	28891284
39	18S0184863	Joint fluid	Knee	0	Staphylococcus aureus	95.3	53	51.8	28	Staphylococcus aureus			PJI	28077760
41	18S0184556	Joint fluid	Hip	0	Bacteroides fragilis	98.8	3557	95.5	3420	Bacteroides fragilis			PJI	18212710
42	18S0184557	Joint fluid	Femur	0	Staphylococcus aureus	99.3	1492	87.3	2088	Staphylococcus aureus			OM	15262736
43	18S0184558	Joint fluid	Hip	0	Staphylococcus	17.6	3			Staphylococcus aureus			PJI	33035483
43	18S0184565	Sonicate fluid	Hip	0	Staphylococcus epidermidis	18.5	57	13.7	14	Staphylococcus aureus			PJI	26355892
44	18S0184559	Joint fluid	Knee	0	Shigella dysenteriae Escherichia coli	62.2 30.8	315 231	16.5 19.8	79 124	Escherichia coli		Shigella dysenteriae	PJI	17661474
44	18S0184564	Sonicate fluid	Knee	1	Escherichia coli	92.7	4178	89.7	3899	Escherichia coli			PJI	24175674
45	18S0184560	Joint fluid	Hip	0	Staphylococcus aureus	97.5	3525	87.6	2620	Staphylococcus aureus			PSA	21710580
45	18S3300970	Joint fluid	Hip	0	Staphylococcus aureus	97.1	224	85.3	176	Staphylococcus aureus			PSA	16719189
46	18S0184561	Joint fluid	Knee	0	Neisseria macacae	94.6	36	23.7	5	Neisseria mucosa			PJI	19387355
46	18S0184568	Sonicate fluid	Knee	0	Neisseria macacae	44	3733	11.4	1240	Neisseria mucosa			PJI	18076671
48	18S0184563	Joint fluid	Knee	1	Staphylococcus lugdunensis	97.7	4775	92.3	4540	Staphylococcus lugdunensis			PSA	16994321
49	18S0184868	Joint fluid	Knee	0	Negative					Staphylococcus epidermidis	Staphylococcus epidermidis		PJI	23874609
50	18S0184897	Joint fluid	Hip	1	Enterococcus faecalis MTCP	97.6 0.2	986 4	51.9	68	Enterococcus faecalis Staphylococcus epidermidis Acinetobacter baumannii	Staphylococcus epidermidis Acinetobacter baumannii	MTCP	PJI	17050116
50	18S0184898	Sonicate fluid	Hip	1	Enterococcus faecalis MTCP	97.9 0.1	28448 29	51.2	1983	Enterococcus faecalis Staphylococcus epidermidis Acinetobacter baumannii	Staphylococcus epidermidis Acinetobacter baumannii	MTCP	PJI	15627215
52	18S0184892	Joint fluid	Hip	1	Mycoplasma hominis	83.6	8	83.6	8	Negative			PJI	33210576
52	18S0184900	Sonicate fluid	Hip	0	Mycoplasma hominis	98.8	3174	98.7	3136	Negative			PJI	29700868
53	18S0184717	Joint fluid	Knee	0	Candida parapsilosis	84.2	26	84.2	26	Candida parapsilosis			PJI	19819710
55	18S0184677	Joint fluid	Hip	1	Staphylococcus aureus	99.4	1319	87.5	977	Staphylococcus aureus			SSI	31163796
57	18S0184686	Joint fluid	Knee	1	Streptococcus agalactiae	99.5	271	95.3	253	Negative			PJI	33426121
58	18S0184675	Joint fluid	Knee	1	Mycoplasma hominis	99.5	246	99.2	243	Negative			PJI	25818878
62	18S0184555	Sonicate fluid	Knee	0	Staphylococcus epidermidis Enterococcus faecalis	45.8 20.5	346 197	42.2 10.3	318 6	Staphylococcus epidermidis Enterococcus faecalis			PJI	29588922
62	18S3300960	Joint fluid	Knee	0	Staphylococcus epidermidis Enterococcus faecalis Propionibacterium acnes	23.3 15.8 15.9	93 54 49	22 6.2 15.9	85 8 47	Staphylococcus epidermidis Enterococcus faecalis		Propionibacterium acnes	PJI	7736948
63	18S0184671	Sonicate fluid	Knee	1	Mycoplasma hominis	36.6	2240	36.5	2215	Negative			PJI	24007448
63	18S0184672	Joint fluid	Knee	1	Mycoplasma hominis	99	272	98.7	272	Negative			PJI	16727285
64	18S3300951	Tissue	Hip	1	Finegoldia magna	30.1	3	30.1	3	Finegoldia magna			PJI	12930006
64	18S3300973	Sonicate fluid	Hip	1	Finegoldia magna	82.4	4284	82.4	4284	Finegoldia magna			PJI	15081292
65	18S3300956	Tissue	Rib	1	Cryptococcus neoformans	36.6	69	36.6	69	Cryptococcus neoformans			OM	16976231
65	18S3300957	Tissue	Rib	1	Cryptococcus neoformans	94.5	26	94.5	24	Cryptococcus neoformans			OM	13125659
66	18S4338139	Joint fluid	Knee	1	Negative					Negative			SSI	17122274
67	18S4338128	Tissue	Hip	1	Mycobacterium abscessus	15.6	3	15.6	3	Mycobacterium abscessus			PJI	8861878
67	18S4338129	Sonicate fluid	Hip	1	Mycobacterium abscessus	76.1	545	90.5	462	Mycobacterium abscessus			PJI	14024588
67	18S4338140	Joint fluid	Hip	1	Mycobacterium abscessus	15.1	3	10.1	2	Mycobacterium abscessus			PJI	12443771
68	18S4338141	Tissue	Femur	1	Staphylococcus aureus	96.8	575	87.3	443	Staphylococcus aureus			IAI	15824162
70	18S4005184	Sonicate fluid	Knee	0	Candida tropicalis	97.9	2253	97.5	2240	Negative			PJI	28577059
72	18S4338146	Tissue	Hip	0	Staphylococcus aureus	91.4	264	80.7	208	Staphylococcus aureus			PJI	18111308
73	18S4338147	Tissue	Hip	1	Candida albicans	99.3	742	97.2	650	Candida albicans Enterococcus faecalis	Enterococcus faecalis		SSI	21134873
74	18S4338148	Tissue	Hip	1	Pseudomonas aeruginosa	86.8	251	83.1	228	Pseudomonas aeruginosa			PJI	20238888
77	18S4338151	Tissue	Hip	0	Negative					Staphylococcus saprophyticus	Staphylococcus saprophyticus		PJI	21307754
78	18S4338152	Joint fluid	Hip	0	Pseudomonas stutzeri	72.3	22	72.3	22	Pseudomonas stutzeri			PSA	21904887
79	18S4338153	Tissue	Hip	1	Staphylococcus aureus	94	5644	79.8	5160	Staphylococcus aureus			PJI	27627085
81	18S4338155	Joint fluid	Knee	0	Staphylococcus aureus	33.6	45	24.4	34	Staphylococcus aureus			PJI	30028012
83	18S4338157	Joint fluid	Knee	0	Candida parapsilosis	78.1	14	78.1	14	Candida parapsilosis			PJI	23388610
85	18S4338162	Joint fluid	Knee	0	Negative					Fusarium solani			SSI	23607506
87	18S4338164	Joint fluid	Knee	0	Streptococcus dysgalactiae	99	3236	86.7	2219	Streptococcus dysgalactiae			PJI	25198080
90	18S4338167	Tissue	Hip	1	Enterobacter xiangfangensis	94.4	2719	53.5	326	Enterobacter cloacae			PJI	21150636
91	18S4338168	Tissue	Knee	1	Streptococcus dysgalactiae	92.2	98	84.5	75	Streptococcus equisimilis			PJI	21689685
92	18S4338169	Joint fluid	Hip	0	Streptococcus agalactiae	99	349	95	319	Streptococcus dysgalactiae			PJI	17136071
94	18S4338171	Sonicate fluid	Knee	0	Staphylococcus epidermidis	93.8	2124	89.3	1966	Staphylococcus epidermidis			PJI	23236176
95	18S4338172	Tissue	Hip	0	Streptococcus agalactiae	98.2	329	94.4	307	Streptococcus agalactiae			PJI	27318905
96	18S4338173	Joint fluid	Knee	1	Varibaculum cambriense	63	3	63	3	Negative			PJI	23716901
98	18S4338189	Joint fluid	Knee	1	Staphylococcus epidermidis	98.3	1794	91.9	1614	Staphylococcus epidermidis			PJI	17742409
100	18S4338185	Joint fluid	Hip	1	MTCP	40.4	38			Mycobacterium tuberculosis			PSA	25366368
102	18S3301106	Tissue	Knee	1	Negative					Negative			PSA	9810617
102	18S4005282	Joint fluid	Knee	1	Negative					Negative			PSA	16812467
103	18S4005283	Sonicate fluid	Knee	0	Enterobacter cloacae	44.4	19839	22.1	919	Enterobacter cloacae			PJI	22363075
103	18S4005284	Joint fluid	Knee	0	Negative					Enterococcus faecalis	Enterococcus faecalis		PJI	18300261
105	18S0184529	Tissue	Interphalangeal joint	1	Klebsiella pneumoniae Mycobacterium ulcerans	81.2 15.5	93 8	58.14 2.24	33 3	Negative		Klebsiella pneumoniae	PSA	19102449
107	18S0184533	Joint fluid	Knee	1	MTCP	57.3	9			Negative			PSA	22102246
108	18S0184534	Sonicate fluid	Hip	0	Helcococcus kunzii	85.4	6543	85.2	6506	Helcococcus kunzii			PJI	25456624
108	18S3299997	Joint fluid	Hip	0	Helcococcus kunzii	96.9	610	96.4	604	Helcococcus kunzii			PJI	24536809
109	18S3301030	Joint fluid	Knee	1	Negative					Negative			PJI	27018783
111	18S0184583	Joint fluid	Knee	1	MTCP	8.36	2			Mycobacterium tuberculosis			PSA	23730141
113	18S4005256	Joint fluid	Knee	1	Enterococcus gallinarum	98.8	304	45.51	8	Enterococcus gallinarum			PJI	17569717
114	18S4005259	Joint fluid	Knee	1	Negative					Mycobacterium abscessus	Mycobacterium abscessus		SSI	18842601
115	18S3301095	Tissue	Knee	0	Negative					Corynebacterium spp.			PJI	11224605
117	18S3301103	Joint fluid	Knee	1	Staphylococcus aureus	90.8	191	79.3	138	Staphylococcus aureus			PJI	13957938
117	18S3301114	Sonicate fluid	Knee	1	Staphylococcus aureus	81.2	1704	70.9	1246	Staphylococcus aureus			PJI	17650933
118	18S3301098	Joint fluid	Knee	1	Morganella morganii	53	4	53	4	Negative			SSI	13786893
118	18S3301107	Tissue	Knee	1	Morganella morganii	52.3	48	52.3	46	Negative			SSI	20300754
121	18S3301078	Tissue	Knee	1	Klebsiella pneumoniae Morganella morganii	28.1 16.7	9010 4295	21.1 16.7	3034 4295	Enterococcus faecalis Escherichia coli	Enterococcus faecalis Escherichia coli	klebsiella pneumoniae Morganella morganii	IAI	23229870
121	18S3301126	Joint fluid	Patellar	1	Prevotella bivia Streptococcus pyogenes Staphylococcus aureus	76.7 18.4 2.92	1021637 188259 43831	63.8 15.8 2.72	830878 115245 34324	Staphylococcus aureus Streptococcus constellatus		Prevotella bivia	IAI	29018893
122	18S3301119	Joint fluid	Knee	1	streptococcus dysgalactiae	86.7	391	76.8	280	Negative			PSA	6797395
122	18S3301081	Joint fluid	Hip	1	Staphylococcus aureus	35.9	165	32.4	129	Staphylococcus aureus			IAI	15397038
123	18S4097153	Tissue	Hip	0	MTCP Acinetobacter baumannii	2.46 30.1	1 11	21.3	4	Negative			PSA	20351685
123	18S3301116	Joint fluid	Hip	1	Prevotella intermedia	88.2	649	73.8	467	Acinetobacter baumannii	Acinetobacter baumannii	Prevotella intermedia	PSA	7488589
123	18S3301129	Tissue	Hip	1	Prevotella intermedia	96.8	1965	77.9	1241	negative			PSA	10027754
125	18S0184587	Joint fluid	Hip	1	Staphylococcus lugdunensis	87.7	18	87.7	18	Staphylococcus lugdunensis			PJI	14030685
126	18S3299995	Joint fluid	Hip	0	Negative					Negative			PSA	14242100
127	18S3299994	Joint fluid	Hip	1	Scedosporium boydii	100	25	80	13	Fungi			PJI	9430145
128	18S4005244	Joint fluid	Hip	0	Negative					Negative			PJI	22341761
129	18S4097141	Joint fluid	Hip	1	Negative					Negative			PJI	26189722
130	18S3299984	Sonicate fluid	Knee	1	Staphylococcus epidermidis	97.6	3348	93.7	3051	Negative			PJI	19368447
130	18S3299985	Joint fluid	Knee	1	Staphylococcus epidermidis	36.6	61	35.8	53	Negative			PJI	23745722
131	18S3299986	Joint fluid	Knee	1	Staphylococcus epidermidis	98.8	4243	95.2	3899	Staphylococcus aureus			PJI	47651125
131	18S0184656	Joint fluid	Hip	0	Escherichia coli	92.1	379	17.7	57	Escherichia coli			PJI	13498497
134	18S3299991	Joint fluid	Knee	1	Streptococcus agalactiae	99.2	40222	96.2	37947	Streptococcus agalactiae			PJI	13528418
135	18S4088354	Sonicate fluid	Knee	1	Streptococcus agalactiae	99.2	117444	95.9	117444	Streptococcus agalactiae			PJI	20955579
135	18S4088265	Joint fluid	Knee	0	Staphylococcus aureus	96.8	883	91.6	694	Staphylococcus aureus			PJI	6999616
136	18S4088355	Sonicate fluid	Hip	0	Pseudomonas aeruginosa	86.9	1574	84.3	1441	Pseudomonas aeruginosa			PJI	20316541
137	18S4097158	Tissue	Tibia	1	Negative					Negative			IAI	14916138
NC-1	17S0284238	Joint fluid	Knee	0	Negative					Negative			TJA	17663448
NC-1	17S0284255	Tissue	Knee	0	Negative					Negative			TJA	29370271
NC-2	17S0284286	Joint fluid	Knee	0	Negative					Negative			TJA	18839895
NC-2	17S0836239	Tissue	Knee	0	Negative					Negative			TJA	14738177
NC-3	18S0184867	Joint fluid	Knee	0	Negative					Negative			TJA	21953800
NC-3	18S0184878	Tissue	Knee	0	Negative					Negative			TJA	18446470
NC-4	18S4338149	Joint fluid	Knee	0	Negative					Negative			TJA	33225430
NC-4	18S4338156	Tissue	Knee	0	Negative					Negative			TJA	30752857
NC-5	18S4338161	Joint fluid	Knee	0	Negative					Negative			TJA	21365791
NC-5	18S4338166	Tissue	Knee	0	Negative					Negative			TJA	25882715
