# Supplementary material for: Pathogenic Detection by Metagenomic Next-Generation Sequencing in Osteoarticular Infections
Source: Front Cell Infect Microbiol. 2020 Sep 17;10:471. doi: 10.3389/fcimb.2020.00471 (PMC7527540; doi:10.3389/fcimb.2020.00471)
Supplement: Supplementary file 2 [file Table_2.xlsx]

## Sheet: 17S0146542.bac.anno
Supplementary TABLE 2.The sequencing bacteria results of all samples in infection group
#Sample	Species	Coverage	CovRate	Depth	Abs_Abu	Re_Abu	Genus	Genus_Abs_Abu	Genus_Re_Abu	MRN	SMRN	SMRNG	SDCOV	SDdepth	SDMRN	SDSMRN	SDSMRNG	Gram	ID
17S0146542	Propionibacterium_acnes	4049/2560282	0.1582	1.04	14.4515	39.33	Propionibacterium	14.4515	39.33	37	35	35	0.4102	2.7	96	91	91	G+	id|08674738|ref|BAC_0164449|
17S0146542	Burkholderia_metallica	112/7424260	0.0015	1	0.1347	0.37	Burkholderia	3.0994	8.43	1	1	20	0.0039	2.59	3	3	52	G-	id|00898222|ref|BAC_0271473|
17S0146542	Burkholderia_ubonensis	280/8028779	0.0035	1	0.3737	1.02	Burkholderia	3.0994	8.43	3	1	20	0.0091	2.59	8	3	52	G-	id|01029971|ref|BAC_0146005|
17S0146542	Burkholderia_cepacia	52/8396158	0.0006	1	0.1191	0.32	Burkholderia	3.0994	8.43	1	0	20	0.0016	2.59	3	0	52	G-	id|04421473|ref|BAC_0050360|
17S0146542	Burkholderia_contaminans	723/8509269	0.0085	1	0.9402	2.56	Burkholderia	3.0994	8.43	8	0	20	0.022	2.59	21	0	52	G-	id|00742474|ref|BAC_0709292|
17S0146542	Burkholderia_diffusa	220/6857853	0.0032	1	0.2916	0.79	Burkholderia	3.0994	8.43	2	0	20	0.0083	2.59	5	0	52	G-	id|07124055|ref|BAC_0690719|
17S0146542	Burkholderia_gladioli	76/8114449	0.0009	1	0.1232	0.34	Burkholderia	3.0994	8.43	1	0	20	0.0023	2.59	3	0	52	G-	id|02645776|ref|BAC_0488953|
17S0146542	Burkholderia_lata	397/8676277	0.0046	1	0.461	1.25	Burkholderia	3.0994	8.43	4	0	20	0.0119	2.59	10	0	52	G-	id|06850006|ref|BAC_0039164|
17S0146542	Burkholderia_multivorans	117/7281887	0.0016	1	0.1373	0.37	Burkholderia	3.0994	8.43	1	0	20	0.0041	2.59	3	0	52	G-	id|05665126|ref|BAC_0949306|
17S0146542	Burkholderia_pyrrocinia	149/7847882	0.0019	1	0.2548	0.69	Burkholderia	3.0994	8.43	2	0	20	0.0049	2.59	5	0	52	G-	id|00257411|ref|BAC_0933280|
17S0146542	Burkholderia_stabilis	65/8527967	0.0008	1	0.1173	0.32	Burkholderia	3.0994	8.43	1	0	20	0.0021	2.59	3	0	52	G-	id|08163973|ref|BAC_0992073|
17S0146542	Burkholderia_vietnamiensis	89/6827896	0.0013	1	0.1465	0.4	Burkholderia	3.0994	8.43	1	0	20	0.0034	2.59	3	0	52	G-	id|09005694|ref|BAC_0301752|
17S0146542	Ralstonia_insidiosa	1818/5808308	0.0313	1	2.7547	7.5	Ralstonia	3.1644	8.61	16	16	18	0.0812	2.59	41	41	47	G-	id|08986231|ref|BAC_0594479|
17S0146542	Ralstonia_mannitolilytica	247/4881769	0.0051	1	0.4097	1.11	Ralstonia	3.1644	8.61	2	1	18	0.0132	2.59	5	3	47	G-	id|00901654|ref|BAC_0753165|
17S0146542	Acidovorax_ebreus	716/3796573	0.0189	1	1.5804	4.3	Acidovorax	2.9291	7.97	6	3	12	0.049	2.59	16	8	31	G-	id|00941284|ref|BAC_0929442|
17S0146542	Acidovorax_JS42	761/4448856	0.0171	1	1.3487	3.67	Acidovorax	2.9291	7.97	6	0	12	0.0443	2.59	16	0	31	G-	id|08818146|ref|BAC_0636859|
17S0146542	Pseudomonas_aeruginosa	133/6818030	0.0019	1	0.1467	0.4	Pseudomonas	1.4643	3.98	1	1	8	0.0049	2.59	3	3	21	G-	id|09239455|ref|BAC_0606125|
17S0146542	Pseudomonas_entomophila	71/5888780	0.0012	1	0.1698	0.46	Pseudomonas	1.4643	3.98	1	1	8	0.0031	2.59	3	3	21	G-	id|08603993|ref|BAC_0129508|
17S0146542	Pseudomonas_monteilii	266/6000087	0.0044	1	0.3333	0.91	Pseudomonas	1.4643	3.98	2	1	8	0.0114	2.59	5	3	21	G-	id|09908268|ref|BAC_0036262|
17S0146542	Pseudomonas_stutzeri	140/4650155	0.003	1	0.215	0.59	Pseudomonas	1.4643	3.98	1	1	8	0.0078	2.59	3	3	21	G-	id|08249931|ref|BAC_0715215|
17S0146542	Pseudomonas_syringae	255/6665031	0.0038	1	0.3001	0.82	Pseudomonas	1.4643	3.98	2	1	8	0.0099	2.59	5	3	21	G-	id|09700314|ref|BAC_0706346|
17S0146542	Pseudomonas_putida	119/6377271	0.0019	1	0.1568	0.43	Pseudomonas	1.4643	3.98	1	0	8	0.0049	2.59	3	0	21	G-	id|03484666|ref|BAC_0496571|
17S0146542	Pseudomonas_TKP	117/7012672	0.0017	1	0.1426	0.39	Pseudomonas	1.4643	3.98	1	0	8	0.0044	2.59	3	0	21	G-	id|08350050|ref|BAC_0304209|
17S0146542	Citrobacter_freundii	641/5029496	0.0127	1	1.193	3.25	Citrobacter	1.5916	4.33	6	4	6	0.0329	2.59	16	10	16	G-	id|01359263|ref|BAC_0991265|
17S0146542	Citrobacter_werkmanii	99/4948287	0.002	1	0.2021	0.55	Citrobacter	1.5916	4.33	1	1	6	0.0052	2.59	3	3	16	G-	id|09647826|ref|BAC_0797523|
17S0146542	Citrobacter_braakii	72/5087941	0.0014	1	0.1965	0.53	Citrobacter	1.5916	4.33	1	0	6	0.0036	2.59	3	0	16	G-	id|04834168|ref|BAC_0594795|
17S0146542	Xanthomonas_campestris	430/4908383	0.0088	1	1.0187	2.77	Xanthomonas	1.0187	2.77	5	4	5	0.0228	2.59	13	10	13	G-	id|05882974|ref|BAC_0611245|
17S0146542	Bradyrhizobium_oligotrophicum	203/8264165	0.0025	1	0.242	0.66	Bradyrhizobium	0.7784	2.12	2	0	4	0.0065	2.59	5	0	10	G-	id|05374044|ref|BAC_0092838|
17S0146542	Bradyrhizobium_ORS	463/7456587	0.0062	1	0.5364	1.46	Bradyrhizobium	0.7784	2.12	4	0	4	0.0161	2.59	10	0	10	G-	id|03297049|ref|BAC_0182783|
17S0146542	Cupriavidus_metallidurans	390/3928089	0.0099	1	0.7637	2.08	Cupriavidus	0.9101	2.48	3	3	3	0.0257	2.59	8	8	8	G-	id|01126966|ref|BAC_0133964|
17S0146542	Cupriavidus_pauculus	138/6829059	0.002	1	0.1464	0.4	Cupriavidus	0.9101	2.48	1	0	3	0.0052	2.59	3	0	8	G-	id|04130582|ref|BAC_0509458|
17S0146542	Prevotella_intermedia	131/2699437	0.0049	1	0.3704	1.01	Prevotella	0.686	1.87	1	1	2	0.0127	2.59	3	3	5	G-	id|02512213|ref|BAC_0123615|
17S0146542	Prevotella_melaninogenica	133/3168282	0.0042	1	0.3156	0.86	Prevotella	0.686	1.87	1	0	2	0.0109	2.59	3	0	5	G-	id|00343707|ref|BAC_0811268|
17S0146542	Acinetobacter_schindleri	93/3415006	0.0027	1	0.2928	0.8	Acinetobacter	0.2928	0.8	1	1	1	0.007	2.59	3	3	3	G-	id|09256456|ref|BAC_0406135|
17S0146542	Bordetella_hinzii	137/4912977	0.0028	1	0.2035	0.55	Bordetella	0.2035	0.55	1	1	1	0.0073	2.59	3	3	3	G-	id|04661285|ref|BAC_0060511|
17S0146542	Brevundimonas_vesicularis	87/3358839	0.0026	1	0.2977	0.81	Brevundimonas	0.2977	0.81	1	1	1	0.0067	2.59	3	3	3	G-	id|01474885|ref|BAC_0112380|
17S0146542	Cutibacterium_granulosum	69/2141325	0.0032	1	0.467	1.27	Cutibacterium	0.467	1.27	1	1	1	0.0083	2.59	3	3	3	G+	id|04500135|ref|BAC_0604384|
17S0146542	Kocuria_palustris	122/2854447	0.0043	1	0.3503	0.95	Kocuria	0.3503	0.95	1	1	1	0.0111	2.59	3	3	3	G+	id|06896291|ref|BAC_0049893|
17S0146542	Methylibium_petroleiphilum	87/4044195	0.0022	1	0.2473	0.67	Methylibium	0.2473	0.67	1	1	1	0.0057	2.59	3	3	3	G-	id|03562927|ref|BAC_0615547|
17S0146542	Oligotropha_carboxidovorans	88/3745629	0.0023	1	0.267	0.73	Oligotropha	0.267	0.73	1	1	1	0.006	2.59	3	3	3	G-	id|01930254|ref|BAC_0454557|
17S0146542	Staphylococcus_capitis	92/2466594	0.0037	1	0.4054	1.1	Staphylococcus	0.4054	1.1	1	1	1	0.0096	2.59	3	3	3	G+	id|05523505|ref|BAC_0373706|
17S0146542	Moraxella_osloensis	124/2434688	0.0051	1	0.4107	1.12	Moraxella	0.4107	1.12	1	0	1	0.0132	2.59	3	0	3	G-	id|09801460|ref|BAC_0008893|
17S0146542	Neisseria_sicca	99/2831372	0.0035	1	0.3532	0.96	Neisseria	0.3532	0.96	1	0	1	0.0091	2.59	3	0	3	G-	id|05261898|ref|BAC_0477712|
17S0146542	Actinomyces_viscosus	30/3134536	0.001	1	0.319	0.87	Actinomyces	0.319	0.87	1	0	0	0.0026	2.59	3	0	0	G+	id|09907617|ref|BAC_0569234|
17S0146542	Alicycliphilus_denitrificans	140/4995263	0.0028	1	0.2002	0.54	Alicycliphilus	0.2002	0.54	1	0	0	0.0073	2.59	3	0	0	G-	id|00277172|ref|BAC_0799052|
17S0146542	Blastococcus_saxobsidens	106/4875340	0.0022	1	0.2051	0.56	Blastococcus	0.2051	0.56	1	0	0	0.0057	2.59	3	0	0	G-	id|01233577|ref|BAC_0596406|
17S0146542	Campylobacter_mucosalis	183/1752144	0.0104	1.22	1.1415	3.11	Campylobacter	1.1415	3.11	2	0	0	0.027	3.16	5	0	0	G-	id|02020835|ref|BAC_0749741|
17S0146542	Corynebacterium_pseudogenitalium	53/2601506	0.002	1	0.3844	1.05	Corynebacterium	0.3844	1.05	1	0	0	0.0052	2.59	3	0	0	G+	id|08262515|ref|BAC_0606830|
17S0146542	Lactobacillus_parabuchneri	35/2600578	0.0013	1	0.3845	1.05	Lactobacillus	0.3845	1.05	1	0	0	0.0034	2.59	3	0	0	G+	id|03231165|ref|BAC_0729473|
17S0146542	Mesorhizobium_ciceri	93/6264489	0.0015	1	0.1596	0.43	Mesorhizobium	0.1596	0.43	1	0	0	0.0039	2.59	3	0	0	G-	id|06064524|ref|BAC_0048479|
17S0146542	Methylobacterium_extorquens	116/5943768	0.0019	1	0.1682	0.46	Methylobacterium	0.1682	0.46	1	0	0	0.0049	2.59	3	0	0	G-	id|03367174|ref|BAC_0335036|
17S0146542	Rhodopseudomonas_palustris	111/5744041	0.0019	1	0.1741	0.47	Rhodopseudomonas	0.1741	0.47	1	0	0	0.0049	2.59	3	0	0	G-	id|01637316|ref|BAC_0543993|
17S0146542	Stenotrophomonas_maltophilia	125/4509724	0.0028	1	0.2217	0.6	Stenotrophomonas	0.2217	0.6	1	0	0	0.0073	2.59	3	0	0	G-	id|06994621|ref|BAC_0803109|

## Sheet: 17S0282150.bac.anno
#Sample	Species	Coverage	CovRate	Depth	Abs_Abu	Re_Abu	Genus	Genus_Abs_Abu	Genus_Re_Abu	MRN	SMRN	SMRNG	SDCOV	SDdepth	SDMRN	SDSMRN	SDSMRNG	Gram	ID
17S0282150-1	Enterococcus_faecalis	75372/3218031	2.3	1	179.924	45.11	Enterococcus	361.376	90.61	579	49	1119	1.2356	1	311	26	601	G+	id|02777896|ref|BAC_0320523|
17S0282150-1	Enterococcus_7L76	73540/3096657	2.4	1	180.517	45.26	Enterococcus	361.376	90.61	559	19	1119	1.2893	1	300	10	601	G+	id|03560100|ref|BAC_0203040|
17S0282150-1	Enterococcus_casseliflavus	152/3427276	0.0044	1	0.2918	0.07	Enterococcus	361.376	90.61	1	0	1119	0.0024	1	1	0	601	G+	id|07310059|ref|BAC_0769592|
17S0282150-1	Enterococcus_faecium	147/2994661	0.0049	1	0.3339	0.08	Enterococcus	361.376	90.61	1	0	1119	0.0026	1	1	0	601	G+	id|07414362|ref|BAC_0632724|
17S0282150-1	Enterococcus_gallinarum	145/3232650	0.0045	1	0.3093	0.08	Enterococcus	361.376	90.61	1	0	1119	0.0024	1	1	0	601	G+	id|06289438|ref|BAC_0317979|
17S0282150-1	Burkholderia_383	3826/8676277	0.044	1	3.6882	0.92	Burkholderia	11.7936	2.96	32	11	86	0.0236	1	17	6	46	G-	id|06850006|ref|BAC_0039164|
17S0282150-1	Burkholderia_multivorans	1257/6841388	0.018	1	1.6079	0.4	Burkholderia	11.7936	2.96	11	3	86	0.0097	1	6	2	46	G-	id|05665126|ref|BAC_0949306|
17S0282150-1	Burkholderia_cenocepacia	584/7971389	0.0073	1	0.6272	0.16	Burkholderia	11.7936	2.96	5	1	86	0.0039	1	3	1	46	G-	id|04770292|ref|BAC_0083095|
17S0282150-1	Burkholderia_cepacia	1314/8147134	0.016	1	1.3502	0.34	Burkholderia	11.7936	2.96	11	1	86	0.0086	1	6	1	46	G-	id|04421473|ref|BAC_0050360|
17S0282150-1	Burkholderia_CCGE1002	62/7395722	0.00084	1	0.1352	0.03	Burkholderia	11.7936	2.96	1	0	86	0.0005	1	1	0	46	G-	id|03864733|ref|BAC_0323266|
17S0282150-1	Burkholderia_KJ006	541/6584551	0.0082	1	0.7594	0.19	Burkholderia	11.7936	2.96	5	0	86	0.0044	1	3	0	46	G-	id|01200308|ref|BAC_0925409|
17S0282150-1	Burkholderia_RPE64	65/5379596	0.0012	1	0.1859	0.05	Burkholderia	11.7936	2.96	1	0	86	0.0006	1	1	0	46	G-	id|06948261|ref|BAC_0376890|
17S0282150-1	Burkholderia_ambifaria	1176/7484986	0.016	1	1.2024	0.3	Burkholderia	11.7936	2.96	9	0	86	0.0086	1	5	0	46	G-	id|04126506|ref|BAC_0804194|
17S0282150-1	Burkholderia_gladioli	125/8114449	0.0015	1	0.1232	0.03	Burkholderia	11.7936	2.96	1	0	86	0.0008	1	1	0	46	G-	id|02645776|ref|BAC_0488953|
17S0282150-1	Burkholderia_mallei	148/5848380	0.0025	1	0.171	0.04	Burkholderia	11.7936	2.96	1	0	86	0.0013	1	1	0	46	G-	id|07069181|ref|BAC_0045637|
17S0282150-1	Burkholderia_phytofirmans	79/8093536	0.00098	1	0.1236	0.03	Burkholderia	11.7936	2.96	1	0	86	0.0005	1	1	0	46	G-	id|02364450|ref|BAC_0278772|
17S0282150-1	Burkholderia_pseudomallei	355/7428072	0.0048	1	0.4039	0.1	Burkholderia	11.7936	2.96	3	0	86	0.0026	1	2	0	46	G-	id|03160365|ref|BAC_0419910|
17S0282150-1	Burkholderia_thailandensis	507/6731379	0.0075	1	0.5942	0.15	Burkholderia	11.7936	2.96	4	0	86	0.004	1	2	0	46	G-	id|01022781|ref|BAC_0531645|
17S0282150-1	Burkholderia_vietnamiensis	739/7305580	0.01	1	0.8213	0.21	Burkholderia	11.7936	2.96	6	0	86	0.0054	1	3	0	46	G-	id|09005694|ref|BAC_0301752|
17S0282150-1	Klebsiella_oxytoca	3577/6097032	0.059	1	4.5924	1.15	Klebsiella	4.5924	1.15	28	27	27	0.0317	1	15	15	15	G-	id|06277481|ref|BAC_0877247|
17S0282150-1	Pseudomonas_mendocina	1249/5434353	0.023	1	1.8401	0.46	Pseudomonas	3.3327	0.84	10	9	17	0.0124	1	5	5	9	G-	id|05787113|ref|BAC_0574816|
17S0282150-1	Pseudomonas_aeruginosa	280/6764661	0.0041	1	0.2957	0.07	Pseudomonas	3.3327	0.84	2	2	17	0.0022	1	1	1	9	G-	id|09239455|ref|BAC_0606125|
17S0282150-1	Pseudomonas_ND6	126/6085449	0.0021	1	0.1643	0.04	Pseudomonas	3.3327	0.84	1	0	17	0.0011	1	1	0	9	G-	id|01996901|ref|BAC_0719934|
17S0282150-1	Pseudomonas_TKP	152/7012672	0.0022	1	0.1426	0.04	Pseudomonas	3.3327	0.84	1	0	17	0.0012	1	1	0	9	G-	id|08350050|ref|BAC_0304209|
17S0282150-1	Pseudomonas_entomophila	112/5888780	0.0019	1	0.1698	0.04	Pseudomonas	3.3327	0.84	1	0	17	0.001	1	1	0	9	G-	id|08603993|ref|BAC_0129508|
17S0282150-1	Pseudomonas_fulva	139/4920769	0.0028	1	0.2032	0.05	Pseudomonas	3.3327	0.84	1	0	17	0.0015	1	1	0	9	G-	id|00368536|ref|BAC_0758888|
17S0282150-1	Pseudomonas_putida	127/6870827	0.0018	1	0.1455	0.04	Pseudomonas	3.3327	0.84	1	0	17	0.001	1	1	0	9	G-	id|03484666|ref|BAC_0496571|
17S0282150-1	Pseudomonas_resinovorans	129/6285863	0.0021	1	0.1591	0.04	Pseudomonas	3.3327	0.84	1	0	17	0.0011	1	1	0	9	G-	id|09789529|ref|BAC_0331972|
17S0282150-1	Pseudomonas_stutzeri	130/4709064	0.0028	1	0.2124	0.05	Pseudomonas	3.3327	0.84	1	0	17	0.0015	1	1	0	9	G-	id|08249931|ref|BAC_0715215|
17S0282150-1	Propionibacterium_acnes	1368/2560282	0.053	1	4.2964	1.08	Propionibacterium	4.2964	1.08	11	10	10	0.0285	1	6	5	5	G+	id|08674738|ref|BAC_0164449|
17S0282150-1	Bradyrhizobium_BTAi1	362/8264687	0.0044	1	0.363	0.09	Bradyrhizobium	1.6221	0.41	3	2	10	0.0024	1	2	1	5	G-	id|08129197|ref|BAC_0172567|
17S0282150-1	Bradyrhizobium_ORS	372/7456587	0.005	1	0.4023	0.1	Bradyrhizobium	1.6221	0.41	3	1	10	0.0027	1	2	1	5	G-	id|03297049|ref|BAC_0182783|
17S0282150-1	Bradyrhizobium_S23321	245/7231841	0.0034	1	0.2766	0.07	Bradyrhizobium	1.6221	0.41	2	1	10	0.0018	1	1	1	5	G-	id|00446926|ref|BAC_0603257|
17S0282150-1	Agromonas_oligotrophica	373/8264165	0.0045	1	0.363	0.09	Bradyrhizobium	1.6221	0.41	3	0	10	0.0024	1	2	0	5	G-	id|05374044|ref|BAC_0092838|
17S0282150-1	Bradyrhizobium_japonicum	236/9207384	0.0026	1	0.2172	0.05	Bradyrhizobium	1.6221	0.41	2	0	10	0.0014	1	1	0	5	G-	id|07814469|ref|BAC_0152825|
17S0282150-1	Acidovorax_JS42	608/4448856	0.014	1	1.1239	0.28	Acidovorax	1.7721	0.44	5	1	7	0.0075	1	3	1	4	G-	id|08818146|ref|BAC_0636859|
17S0282150-1	Acidovorax_KKS102	258/5196935	0.005	1	0.3848	0.1	Acidovorax	1.7721	0.44	2	1	7	0.0027	1	1	1	4	G-	id|09678632|ref|BAC_0561432|
17S0282150-1	Acidovorax_ebreus	139/3796573	0.0037	1	0.2634	0.07	Acidovorax	1.7721	0.44	1	0	7	0.002	1	1	0	4	G-	id|00941284|ref|BAC_0929442|
17S0282150-1	Ralstonia_solanacearum	848/3716413	0.023	1	1.8835	0.47	Ralstonia	1.8835	0.47	7	6	6	0.0124	1	4	3	3	G-	id|02536164|ref|BAC_0769927|
17S0282150-1	Azotobacter_vinelandii	146/5366370	0.0027	1	0.1863	0.05	Azotobacter	0.1863	0.05	1	1	1	0.0015	1	1	1	1	G-	id|09928026|ref|BAC_0004122|
17S0282150-1	Caulobacter_crescentus	111/4042929	0.0027	1	0.2473	0.06	Caulobacter	0.2473	0.06	1	1	1	0.0015	1	1	1	1	G-	id|09761935|ref|BAC_0139512|
17S0282150-1	Cronobacter_sakazakii	137/4377544	0.0031	1	0.2284	0.06	Cronobacter	0.2284	0.06	1	1	1	0.0017	1	1	1	1	G-	id|02097388|ref|BAC_0305156|
17S0282150-1	Dechlorosoma_suillum	210/3806980	0.0055	1	0.5254	0.13	Azospira	0.5254	0.13	2	2	2	0.003	1	1	1	1	G-	id|08859247|ref|BAC_0409525|
17S0282150-1	Escherichia_coli	144/5697240	0.0025	1	0.1755	0.04	Escherichia	0.1755	0.04	1	1	1	0.0013	1	1	1	1	G-	id|05509798|ref|BAC_0679223|
17S0282150-1	Fluviicola_taffensis	136/4633577	0.0029	1	0.2158	0.05	Fluviicola	0.2158	0.05	1	1	1	0.0016	1	1	1	1	G-	id|03375656|ref|BAC_0128521|
17S0282150-1	Methylobacterium_radiotolerans	142/6077833	0.0023	1	0.1645	0.04	Methylobacterium	0.1645	0.04	1	1	1	0.0012	1	1	1	1	G-	id|00734235|ref|BAC_0452828|
17S0282150-1	Methylotenera_301	117/3059871	0.0038	1	0.3268	0.08	Methylotenera	0.3268	0.08	1	1	1	0.002	1	1	1	1	G-	id|01372802|ref|BAC_0347658|
17S0282150-1	Pandoraea_pnomenusa	132/5435131	0.0024	1	0.184	0.05	Pandoraea	0.184	0.05	1	1	1	0.0013	1	1	1	1	-	id|07516118|ref|BAC_0570570|
17S0282150-1	Rhodoferax_ferrireducens	134/4712337	0.0028	1	0.2122	0.05	Rhodoferax	0.2122	0.05	1	1	1	0.0015	1	1	1	1	G-	id|00948644|ref|BAC_0886252|
17S0282150-1	Rhodopseudomonas_palustris	280/5744041	0.0049	1	0.3482	0.09	Rhodopseudomonas	0.3482	0.09	2	2	2	0.0026	1	1	1	1	G-	id|01637316|ref|BAC_0543993|
17S0282150-1	Rubrivivax_gelatinosus	117/5043253	0.0023	1	0.1983	0.05	Rubrivivax	0.1983	0.05	1	1	1	0.0012	1	1	1	1	G+	id|05149759|ref|BAC_0015742|
17S0282150-1	Starkeya_novella	130/4765023	0.0027	1	0.2099	0.05	Starkeya	0.2099	0.05	1	1	1	0.0015	1	1	1	1	-	id|09742911|ref|BAC_0738405|
17S0282150-1	Stenotrophomonas_maltophilia	249/4851126	0.0051	1	0.4123	0.1	Stenotrophomonas	0.4123	0.1	2	2	2	0.0027	1	1	1	1	G-	id|06994621|ref|BAC_0803109|
17S0282150-1	Thalassolituus_oleivorans	144/3920328	0.0037	1	0.2551	0.06	Thalassolituus	0.2551	0.06	1	1	1	0.002	1	1	1	1	-	id|05624547|ref|BAC_0854906|
17S0282150-1	Thermomonospora_curvata	99/5639016	0.0018	1	0.1773	0.04	Thermomonospora	0.1773	0.04	1	1	1	0.001	1	1	1	1	G+	id|03715866|ref|BAC_0093212|
17S0282150-1	Xanthobacter_autotrophicus	144/5308934	0.0027	1	0.1884	0.05	Xanthobacter	0.1884	0.05	1	1	1	0.0015	1	1	1	1	G-	id|04313714|ref|BAC_0734568|
17S0282150-1	Xanthomonas_campestris	280/5178466	0.0054	1	0.3862	0.1	Xanthomonas	0.3862	0.1	2	1	2	0.0029	1	1	1	1	G-	id|05882974|ref|BAC_0611245|
17S0282150-1	Mesorhizobium_opportunistum	95/6884444	0.0014	1	0.1453	0.04	Mesorhizobium	0.1453	0.04	1	0	1	0.0008	1	1	0	1	G-	id|00528062|ref|BAC_0524999|
17S0282150-1	Citrobacter_freundii	142/5099034	0.0028	1	0.1961	0.05	Citrobacter	0.1961	0.05	1	0	0	0.0015	1	1	0	0	G-	id|01359263|ref|BAC_0991265|
17S0282150-1	Clostridiales_genomosp	150/1809746	0.0083	1	0.5526	0.14	Mageeibacillus	0.5526	0.14	1	0	0	0.0045	1	1	0	0	-	id|02393451|ref|BAC_0190783|
17S0282150-1	Cupriavidus_necator	140/6557542	0.0021	1	0.1525	0.04	Cupriavidus	0.1525	0.04	1	0	0	0.0011	1	1	0	0	G-	id|06789650|ref|BAC_0663633|
17S0282150-1	Delftia_Cs1	139/6685842	0.0021	1	0.1496	0.04	Delftia	0.1496	0.04	1	0	0	0.0011	1	1	0	0	G-	id|02404121|ref|BAC_0841118|
17S0282150-1	Listeria_welshimeri	62/2814130	0.0022	1	0.3553	0.09	Listeria	0.3553	0.09	1	0	0	0.0012	1	1	0	0	G+	id|07126132|ref|BAC_0760274|
17S0282150-1	Melissococcus_plutonius	147/1891014	0.0078	1	0.5288	0.13	Melissococcus	0.5288	0.13	1	0	0	0.0042	1	1	0	0	G+	id|02215194|ref|BAC_0350279|
17S0282150-1	Oligotropha_carboxidovorans	140/3745629	0.0037	1	0.267	0.07	Oligotropha	0.267	0.07	1	0	0	0.002	1	1	0	0	G-	id|01930254|ref|BAC_0454557|
17S0282150-1	Sphingobium_japonicum	130/4196714	0.0031	1	0.2383	0.06	Sphingobium	0.2383	0.06	1	0	0	0.0017	1	1	0	0	G-	id|01863005|ref|BAC_0398218|
17S0282150-1	Sphingomonas_wittichii	92/5382261	0.0017	1	0.1858	0.05	Sphingomonas	0.1858	0.05	1	0	0	0.0009	1	1	0	0	G-	id|05023360|ref|BAC_0647102|
17S0282150-1	Streptococcus_anginosus	138/2233640	0.0062	1	0.4477	0.11	Streptococcus	0.4477	0.11	1	0	0	0.0033	1	1	0	0	G+	id|06289382|ref|BAC_0604665|
17S0282150-1	Thioalkalivibrio_sulfidophilus	138/3464554	0.004	1	0.2886	0.07	Thioalkalivibrio	0.2886	0.07	1	0	0	0.0021	1	1	0	0	-	id|09623398|ref|BAC_0068705|
0

## Sheet: 17S0284212.bac.anno
#Sample	Species	Coverage	CovRate	Depth	Abs_Abu	Re_Abu	Genus	Genus_Abs_Abu	Genus_Re_Abu	MRN	SMRN	SMRNG	SDCOV	SDdepth	SDMRN	SDSMRN	SDSMRNG	Gram	ID
17S0284212_6	Burkholderia_contaminans	2378/8509269	0.028	1	2.4679	11.89	Burkholderia	8.6983	41.92	21	8	65	0.0173	1	13	5	40	G-	id|00742474|ref|BAC_0709292|
17S0284212_6	Burkholderia_lata	779/8676277	0.009	1	0.8068	3.89	Burkholderia	8.6983	41.92	7	2	65	0.0055	1	4	1	40	G-	id|06850006|ref|BAC_0039164|
17S0284212_6	Burkholderia_multivorans	236/7281887	0.0032	1	0.2747	1.32	Burkholderia	8.6983	41.92	2	2	65	0.002	1	1	1	40	G-	id|05665126|ref|BAC_0949306|
17S0284212_6	Burkholderia_thailandensis	99/6739510	0.0015	1	0.1484	0.72	Burkholderia	8.6983	41.92	1	1	65	0.0009	1	1	1	40	G-	id|01022781|ref|BAC_0531645|
17S0284212_6	Burkholderia_ubonensis	769/8028779	0.0096	1	0.8719	4.2	Burkholderia	8.6983	41.92	7	2	65	0.0059	1	4	1	40	G-	id|01029971|ref|BAC_0146005|
17S0284212_6	Burkholderia_ambifaria	127/7484986	0.0017	1	0.1336	0.64	Burkholderia	8.6983	41.92	1	0	65	0.001	1	1	0	40	G-	id|04126506|ref|BAC_0804194|
17S0284212_6	Burkholderia_anthina	366/7273081	0.005	1.05	0.55	2.65	Burkholderia	8.6983	41.92	4	0	65	0.0031	1	2	0	40	G-	id|07740132|ref|BAC_0518398|
17S0284212_6	Burkholderia_cenocepacia	492/8531679	0.0058	1	0.4688	2.26	Burkholderia	8.6983	41.92	4	0	65	0.0036	1	2	0	40	G-	id|04770292|ref|BAC_0083095|
17S0284212_6	Burkholderia_cepacia	143/8396158	0.0017	1	0.1191	0.57	Burkholderia	8.6983	41.92	1	0	65	0.001	1	1	0	40	G-	id|04421473|ref|BAC_0050360|
17S0284212_6	Burkholderia_diffusa	277/6857853	0.004	1	0.4375	2.11	Burkholderia	8.6983	41.92	3	0	65	0.0025	1	2	0	40	G-	id|07124055|ref|BAC_0690719|
17S0284212_6	Burkholderia_gladioli	198/8114449	0.0024	1	0.2465	1.19	Burkholderia	8.6983	41.92	2	0	65	0.0015	1	1	0	40	G-	id|02645776|ref|BAC_0488953|
17S0284212_6	Burkholderia_glumae	88/6733840	0.0013	1	0.1485	0.72	Burkholderia	8.6983	41.92	1	0	65	0.0008	1	1	0	40	G-	id|03722601|ref|BAC_0859252|
17S0284212_6	Burkholderia_KJ006	105/6584551	0.0016	1	0.1519	0.73	Burkholderia	8.6983	41.92	1	0	65	0.001	1	1	0	40	G-	id|01200308|ref|BAC_0925409|
17S0284212_6	Burkholderia_latens	133/6569017	0.002	1	0.1522	0.73	Burkholderia	8.6983	41.92	1	0	65	0.0012	1	1	0	40	G-	id|04575839|ref|BAC_0361789|
17S0284212_6	Burkholderia_metallica	590/7424260	0.0079	1	0.6735	3.25	Burkholderia	8.6983	41.92	5	0	65	0.0049	1	3	0	40	G-	id|00898222|ref|BAC_0271473|
17S0284212_6	Burkholderia_oklahomensis	159/7313683	0.0022	1	0.2735	1.32	Burkholderia	8.6983	41.92	2	0	65	0.0014	1	1	0	40	G-	id|00148798|ref|BAC_0144815|
17S0284212_6	Burkholderia_pyrrocinia	395/7847882	0.005	1	0.5097	2.46	Burkholderia	8.6983	41.92	4	0	65	0.0031	1	2	0	40	G-	id|00257411|ref|BAC_0933280|
17S0284212_6	Burkholderia_stabilis	91/8527967	0.0011	1	0.1173	0.57	Burkholderia	8.6983	41.92	1	0	65	0.0007	1	1	0	40	G-	id|08163973|ref|BAC_0992073|
17S0284212_6	Burkholderia_vietnamiensis	103/6827896	0.0015	1	0.1465	0.71	Burkholderia	8.6983	41.92	1	0	65	0.0009	1	1	0	40	G-	id|09005694|ref|BAC_0301752|
17S0284212_6	Ralstonia_insidiosa	1266/5808308	0.0218	1	2.066	9.96	Ralstonia	2.066	9.96	12	10	12	0.0134	1	7	6	7	G-	id|08986231|ref|BAC_0594479|
17S0284212_6	Mycobacterium_africanum	188/4389314	0.0043	1	0.4557	2.2	Mycobacterium_tuberculosis_complex_group	2.0533	9.9	2	0	9	0.0026	1	1	0	6	G+	id|01205528|ref|BAC_0476872|
17S0284212_6	Mycobacterium_bovis	303/4410431	0.0069	1	0.6802	3.28	Mycobacterium_tuberculosis_complex_group	2.0533	9.9	3	0	9	0.0043	1	2	0	6	G+	id|03965031|ref|BAC_0467357|
17S0284212_6	Mycobacterium_orygis	243/4283731	0.0057	1	0.4669	2.25	Mycobacterium_tuberculosis_complex_group	2.0533	9.9	2	0	9	0.0035	1	1	0	6	G+	id|00749507|ref|BAC_0126741|
17S0284212_6	Mycobacterium_tuberculosis	284/4439387	0.0064	1	0.4505	2.17	Mycobacterium_tuberculosis_complex_group	2.0533	9.9	2	0	9	0.0039	1	1	0	6	G+	id|07968387|ref|BAC_0675753|
17S0284212_6	Acidovorax_KKS102	116/5196935	0.0022	1	0.1924	0.93	Acidovorax	0.1924	0.93	1	1	1	0.0014	1	1	1	1	G-	id|09678632|ref|BAC_0561432|
17S0284212_6	Brevibacterium_linens	137/4209935	0.0032	1	0.2375	1.14	Brevibacterium	0.2375	1.14	1	1	1	0.002	1	1	1	1	G+	id|07928290|ref|BAC_0892660|
17S0284212_6	Caulobacter_crescentus	106/4042929	0.0026	1	0.2473	1.19	Caulobacter	0.2473	1.19	1	1	1	0.0016	1	1	1	1	G-	id|09761935|ref|BAC_0139512|
17S0284212_6	Clostridium_haemolyticum	99/2882215	0.0034	1	0.347	1.67	Clostridium	0.347	1.67	1	1	1	0.0021	1	1	1	1	G+	id|01660677|ref|BAC_0397153|
17S0284212_6	Cupriavidus_gilardii	80/5578753	0.0014	1	0.1793	0.86	Cupriavidus	0.4339	2.09	1	1	1	0.0009	1	1	1	1	G-	id|06217306|ref|BAC_0171053|
17S0284212_6	Kocuria_palustris	125/2854447	0.0044	1	0.3503	1.69	Kocuria	0.3503	1.69	1	1	1	0.0027	1	1	1	1	G+	id|06896291|ref|BAC_0049893|
17S0284212_6	Methylotenera_301	133/3059871	0.0043	1	0.3268	1.58	Methylotenera	0.3268	1.58	1	1	1	0.0026	1	1	1	1	G-	id|01372802|ref|BAC_0347658|
17S0284212_6	Micrococcus_terreus	149/3087820	0.0048	1	0.3239	1.56	Micrococcus	0.3239	1.56	1	1	1	0.003	1	1	1	1	G+	id|05704383|ref|BAC_0311797|
17S0284212_6	Moraxella_osloensis	165/2434688	0.0068	1	0.4107	1.98	Moraxella	0.4107	1.98	1	1	1	0.0042	1	1	1	1	G-	id|09801460|ref|BAC_0008893|
17S0284212_6	Mycobacterium_iranicum	129/6138463	0.0021	1	0.1629	0.79	Mycobacterium	0.2999	1.45	1	1	2	0.0013	1	1	1	1	G+	id|03774533|ref|BAC_0560752|
17S0284212_6	Prevotella_marshii	148/2559458	0.0058	1	0.3907	1.88	Prevotella	0.3907	1.88	1	1	1	0.0036	1	1	1	1	G-	id|03230581|ref|BAC_0126338|
17S0284212_6	Propionibacterium_acnes	143/2560282	0.0056	1	0.3906	1.88	Propionibacterium	0.3906	1.88	1	1	1	0.0035	1	1	1	1	G+	id|08674738|ref|BAC_0164449|
17S0284212_6	Sphingomonas_echinoides	168/4264986	0.0039	1	0.4689	2.26	Sphingomonas	0.4689	2.26	2	1	1	0.0024	1	1	1	1	G-	id|08883911|ref|BAC_0568492|
17S0284212_6	Thermus_parvatiensis	142/1872821	0.0076	1	0.534	2.57	Thermus	0.534	2.57	1	1	1	0.0047	1	1	1	1	G-	id|07584668|ref|BAC_0645759|
17S0284212_6	Aeromonas_taiwanensis	111/4251941	0.0026	1	0.2352	1.13	Aeromonas	0.2352	1.13	1	0	1	0.0016	1	1	0	1	G-	id|00695537|ref|BAC_0818744|
17S0284212_6	Cupriavidus_metallidurans	106/3928089	0.0027	1	0.2546	1.23	Cupriavidus	0.4339	2.09	1	0	1	0.0017	1	1	0	1	G-	id|01126966|ref|BAC_0133964|
17S0284212_6	Mycobacterium_gordonae	78/7297982	0.0011	1	0.137	0.66	Mycobacterium	0.2999	1.45	1	0	2	0.0007	1	1	0	1	G+	id|02135233|ref|BAC_0013058|
17S0284212_6	Actinomyces_viscosus	35/3134536	0.0011	3.71	1.2761	6.15	Actinomyces	1.2761	6.15	4	0	0	0.0007	2.29	2	0	0	G+	id|09907617|ref|BAC_0569234|
17S0284212_6	Bradyrhizobium_japonicum	112/9207384	0.0012	1	0.1086	0.52	Bradyrhizobium	0.3852	1.86	1	0	0	0.0007	1	1	0	0	G-	id|07814469|ref|BAC_0152825|
17S0284212_6	Bradyrhizobium_S23321	269/7231841	0.0037	1	0.2766	1.33	Bradyrhizobium	0.3852	1.86	2	0	0	0.0023	1	1	0	0	G-	id|00446926|ref|BAC_0603257|
17S0284212_6	Enterobacter_cloacae_complex_Hoffmann_cluster_III	88/4633407	0.0019	1	0.2158	1.04	Enterobacter	0.2158	1.04	1	0	0	0.0012	1	1	0	0	G-	id|06507566|ref|BAC_0832023|
17S0284212_6	Inquilinus_limosus	91/7414344	0.0012	1	0.1349	0.65	Inquilinus	0.1349	0.65	1	0	0	0.0007	1	1	0	0	G-	id|05189300|ref|BAC_0388447|
17S0284212_6	Kurthia_massiliensis	47/3231437	0.0014	1	0.3095	1.49	Kurthia	0.3095	1.49	1	0	0	0.0009	1	1	0	0	G+	id|07505933|ref|BAC_0987077|
17S0284212_6	Methylobacterium_radiotolerans	86/6077833	0.0014	1	0.1645	0.79	Methylobacterium	0.1645	0.79	1	0	0	0.0009	1	1	0	0	G-	id|00734235|ref|BAC_0452828|
17S0284212_6	Tistrella_mobilis	136/3919492	0.0035	1	0.2551	1.23	Tistrella	0.2551	1.23	1	0	0	0.0022	1	1	0	0	-	id|02720939|ref|BAC_0633194|

## Sheet: 17S0284234.bac.anno
#Sample	Species	Coverage	CovRate	Depth	Abs_Abu	Re_Abu	Genus	Genus_Abs_Abu	Genus_Re_Abu	MRN	SMRN	SMRNG	SDCOV	SDdepth	SDMRN	SDSMRN	SDSMRNG	Gram	ID
17S0284234_14	Burkholderia_multivorans	5740/6841388	0.084	1	7.1623	10.97	Burkholderia	34.6087	53.02	49	4	247	0.038	1	22	2	112	G-	id|05665126|ref|BAC_0949306|
17S0284234_14	Burkholderia_383	4402/8676277	0.051	1	4.2645	6.53	Burkholderia	34.6087	53.02	37	2	247	0.023	1	17	1	112	G-	id|06850006|ref|BAC_0039164|
17S0284234_14	Burkholderia_ambifaria	3547/7484986	0.047	1	4.008	6.14	Burkholderia	34.6087	53.02	30	2	247	0.0212	1	14	1	112	G-	id|04126506|ref|BAC_0804194|
17S0284234_14	Burkholderia_glumae	740/6733840	0.011	1	1.0395	1.59	Burkholderia	34.6087	53.02	7	2	247	0.005	1	3	1	112	G-	id|03722601|ref|BAC_0859252|
17S0284234_14	Burkholderia_pseudomallei	1219/7428072	0.016	1	1.4809	2.27	Burkholderia	34.6087	53.02	11	2	247	0.0072	1	5	1	112	G-	id|03160365|ref|BAC_0419910|
17S0284234_14	Burkholderia_thailandensis	1578/6731379	0.023	1	1.9313	2.96	Burkholderia	34.6087	53.02	13	2	247	0.0104	1	6	1	112	G-	id|01022781|ref|BAC_0531645|
17S0284234_14	Burkholderia_CCGE1002	430/7395722	0.0058	1	0.5409	0.83	Burkholderia	34.6087	53.02	4	0	247	0.0026	1	2	0	112	G-	id|03864733|ref|BAC_0323266|
17S0284234_14	Burkholderia_KJ006	1607/6584551	0.024	1	2.2781	3.49	Burkholderia	34.6087	53.02	15	0	247	0.0108	1	7	0	112	G-	id|01200308|ref|BAC_0925409|
17S0284234_14	Burkholderia_YI23	228/6473869	0.0035	1	0.3089	0.47	Burkholderia	34.6087	53.02	2	0	247	0.0016	1	1	0	112	G-	id|07868291|ref|BAC_0518744|
17S0284234_14	Burkholderia_cenocepacia	2132/7971389	0.027	1	2.3835	3.65	Burkholderia	34.6087	53.02	19	0	247	0.0122	1	9	0	112	G-	id|04770292|ref|BAC_0083095|
17S0284234_14	Burkholderia_cepacia	3838/8147134	0.047	1	4.0505	6.21	Burkholderia	34.6087	53.02	33	0	247	0.0212	1	15	0	112	G-	id|04421473|ref|BAC_0050360|
17S0284234_14	Burkholderia_gladioli	111/8114449	0.0014	1	0.1232	0.19	Burkholderia	34.6087	53.02	1	0	247	0.0006	1	0	0	112	G-	id|02645776|ref|BAC_0488953|
17S0284234_14	Burkholderia_mallei	570/5848380	0.0097	1	0.8549	1.31	Burkholderia	34.6087	53.02	5	0	247	0.0044	1	2	0	112	G-	id|07069181|ref|BAC_0045637|
17S0284234_14	Burkholderia_phenoliruptrix	101/6865712	0.0015	1	0.1457	0.22	Burkholderia	34.6087	53.02	1	0	247	0.0007	1	0	0	112	G-	id|06256418|ref|BAC_0945782|
17S0284234_14	Burkholderia_phymatum	111/6176561	0.0018	1	0.1619	0.25	Burkholderia	34.6087	53.02	1	0	247	0.0008	1	0	0	112	G-	id|00574291|ref|BAC_0770492|
17S0284234_14	Burkholderia_phytofirmans	237/8093536	0.0029	1	0.2471	0.38	Burkholderia	34.6087	53.02	2	0	247	0.0013	1	1	0	112	G-	id|02364450|ref|BAC_0278772|
17S0284234_14	Burkholderia_vietnamiensis	2888/7305580	0.04	1	3.422	5.24	Burkholderia	34.6087	53.02	25	0	247	0.0181	1	11	0	112	G-	id|09005694|ref|BAC_0301752|
17S0284234_14	Burkholderia_xenovorans	238/9731138	0.0024	1	0.2055	0.31	Burkholderia	34.6087	53.02	2	0	247	0.0011	1	1	0	112	G-	id|07652394|ref|BAC_0999653|
17S0284234_14	Staphylococcus_aureus	8106/3043210	0.27	1	20.3732	31.21	Staphylococcus	21.913	33.57	62	61	65	0.122	1	28	28	29	G+	id|00627736|ref|BAC_0001852|
17S0284234_14	Staphylococcus_capitis	159/2466594	0.0064	1	0.4054	0.62	Staphylococcus	21.913	33.57	1	1	65	0.0029	1	0	0	29	G+	id|05523505|ref|BAC_0373706|
17S0284234_14	Staphylococcus_lugdunensis	283/2658366	0.011	1	0.7523	1.15	Staphylococcus	21.913	33.57	2	0	65	0.005	1	1	0	29	G+	id|00337973|ref|BAC_0912713|
17S0284234_14	Staphylococcus_pseudintermedius	149/2617381	0.0057	1	0.3821	0.59	Staphylococcus	21.913	33.57	1	0	65	0.0026	1	0	0	29	G+	id|01016398|ref|BAC_0081647|
17S0284234_14	Propionibacterium_acnes	979/2560282	0.038	1	2.7341	4.19	Propionibacterium	3.5258	5.4	7	7	9	0.0172	1	3	3	4	G+	id|08674738|ref|BAC_0164449|
17S0284234_14	Propionibacterium_avidum	279/2526138	0.011	1	0.7917	1.21	Propionibacterium	3.5258	5.4	2	2	9	0.005	1	1	1	4	G+	id|04253354|ref|BAC_0387783|
17S0284234_14	Acidovorax_KKS102	248/5196935	0.0048	1	0.3848	0.59	Acidovorax	1.3949	2.14	2	2	4	0.0022	1	1	1	2	G-	id|09678632|ref|BAC_0561432|
17S0284234_14	Acidovorax_JS42	190/4448856	0.0043	1	0.4496	0.69	Acidovorax	1.3949	2.14	2	0	4	0.0019	1	1	0	2	G-	id|08818146|ref|BAC_0636859|
17S0284234_14	Acidovorax_citrulli	391/5352772	0.0073	1	0.5605	0.86	Acidovorax	1.3949	2.14	3	0	4	0.0033	1	1	0	2	G-	id|07807609|ref|BAC_0514533|
17S0284234_14	Cupriavidus_metallidurans	270/3928089	0.0069	1	0.5092	0.78	Cupriavidus	0.6781	1.04	2	2	3	0.0031	1	1	1	1	G-	id|01126966|ref|BAC_0133964|
17S0284234_14	Pandoraea_pnomenusa	263/5435131	0.0048	1	0.368	0.56	Pandoraea	0.368	0.56	2	2	2	0.0022	1	1	1	1	-	id|07516118|ref|BAC_0570570|
17S0284234_14	Cupriavidus_taiwanensis	106/5919322	0.0018	1	0.1689	0.26	Cupriavidus	0.6781	1.04	1	1	3	0.0008	1	0	0	1	G-	id|06305838|ref|BAC_0480031|
17S0284234_14	Delftia_Cs1	234/6685842	0.0035	1	0.2991	0.46	Delftia	0.4469	0.68	2	0	2	0.0016	1	1	0	1	G-	id|02404121|ref|BAC_0841118|
17S0284234_14	Delftia_acidovorans	127/6767514	0.0019	1	0.1478	0.23	Delftia	0.4469	0.68	1	1	2	0.0009	1	0	0	1	G-	id|00447934|ref|BAC_0927149|
17S0284234_14	Agrobacterium_tumefaciens	135/5481605	0.0025	1	0.1824	0.28	Agrobacterium	0.1824	0.28	1	1	1	0.0011	1	0	0	0	G-	id|08916597|ref|BAC_0394953|
17S0284234_14	Alicycliphilus_denitrificans	132/4995263	0.0026	1	0.2002	0.31	Alicycliphilus	0.2002	0.31	1	0	0	0.0012	1	0	0	0	G-	id|00277172|ref|BAC_0799052|
17S0284234_14	Bradyrhizobium_ORS	137/7456587	0.0018	1	0.1341	0.21	Bradyrhizobium	0.1341	0.21	1	0	1	0.0008	1	0	0	0	G-	id|03297049|ref|BAC_0182783|
17S0284234_14	Corynebacterium_aurimucosum	154/2790189	0.0055	1	0.3584	0.55	Corynebacterium	0.3584	0.55	1	1	1	0.0025	1	0	0	0	G+	id|08339541|ref|BAC_0876761|
17S0284234_14	Mesorhizobium_ciceri	131/6264489	0.0021	1	0.1596	0.24	Mesorhizobium	0.1596	0.24	1	0	1	0.0009	1	0	0	0	G-	id|06064524|ref|BAC_0048479|
17S0284234_14	Methylobacterium_extorquens	129/5943768	0.0022	1	0.1682	0.26	Methylobacterium	0.1682	0.26	1	0	1	0.001	1	0	0	0	G-	id|03367174|ref|BAC_0335036|
17S0284234_14	Methylotenera_301	114/3059871	0.0037	1	0.3268	0.5	Methylotenera	0.3268	0.5	1	1	1	0.0017	1	0	0	0	G-	id|01372802|ref|BAC_0347658|
17S0284234_14	Mycobacterium_smegmatis	141/6988209	0.002	1	0.1431	0.22	Mycobacterium	0.1431	0.22	1	0	1	0.0009	1	0	0	0	G+	id|09592792|ref|BAC_0393867|
17S0284234_14	Ralstonia_pickettii	92/8125850	0.0011	1	0.1231	0.19	Ralstonia	0.1231	0.19	1	0	0	0.0005	1	0	0	0	G-	id|05592220|ref|BAC_0425766|
17S0284234_14	Roseobacter_denitrificans	88/4133097	0.0021	1	0.2419	0.37	Roseobacter	0.2419	0.37	1	0	0	0.0009	1	0	0	0	G-	id|09505083|ref|BAC_0927568|
17S0284234_14	Sphingopyxis_alaskensis	132/3345170	0.0039	1	0.2989	0.46	Sphingopyxis	0.2989	0.46	1	0	0	0.0018	1	0	0	0	G-	id|09529201|ref|BAC_0290804|

## Sheet: 17S0284235.bac.anno
#Sample	Species	Coverage	CovRate	Depth	Abs_Abu	Re_Abu	Genus	Genus_Abs_Abu	Genus_Re_Abu	MRN	SMRN	SMRNG	SDCOV	SDdepth	SDMRN	SDSMRN	SDSMRNG	Gram	ID
17S0284235_7	Mesorhizobium_ciceri	2094/6264489	0.0334	1.07	2.2348	4.18	Mesorhizobium	7.3937	13.82	14	4	26	0.0339	1.09	14	4	26	G-	id|06064524|ref|BAC_0048479|
17S0284235_7	Mesorhizobium_loti	2028/7036071	0.0288	1.27	2.4161	4.52	Mesorhizobium	7.3937	13.82	17	2	26	0.0293	1.29	17	2	26	G-	id|09754647|ref|BAC_0780793|
17S0284235_7	Mesorhizobium_australicum	1063/6200534	0.0171	1.1	1.2902	2.41	Mesorhizobium	7.3937	13.82	8	0	26	0.0174	1.12	8	0	26	G-	id|07173759|ref|BAC_0524787|
17S0284235_7	Mesorhizobium_opportunistum	1809/6884444	0.0263	1	1.4526	2.72	Mesorhizobium	7.3937	13.82	10	0	26	0.0267	1.02	10	0	26	G-	id|00528062|ref|BAC_0524999|
17S0284235_7	Parvimonas_micra	2855/1627009	0.1755	1	8.6047	16.09	Parvimonas	8.6047	16.09	14	13	13	0.1784	1.02	14	13	13	G+	id|01301732|ref|BAC_0812752|
17S0284235_7	Bradyrhizobium_BTAi1	596/8264687	0.0072	1	0.484	0.9	Bradyrhizobium	2.0285	3.79	4	3	9	0.0073	1.02	4	3	9	G-	id|08129197|ref|BAC_0172567|
17S0284235_7	Bradyrhizobium_japonicum	344/9207384	0.0037	1	0.2172	0.41	Bradyrhizobium	2.0285	3.79	2	1	9	0.0038	1.02	2	1	9	G-	id|07814469|ref|BAC_0152825|
17S0284235_7	Bradyrhizobium_ORS	918/7456587	0.0123	1	0.6705	1.25	Bradyrhizobium	2.0285	3.79	5	1	9	0.0125	1.02	5	1	9	G-	id|03297049|ref|BAC_0182783|
17S0284235_7	Bradyrhizobium_S23321	367/7231841	0.0051	1	0.4148	0.78	Bradyrhizobium	2.0285	3.79	3	1	9	0.0052	1.02	3	1	9	G-	id|00446926|ref|BAC_0603257|
17S0284235_7	Bradyrhizobium_oligotrophicum	347/8264165	0.0042	1	0.242	0.45	Bradyrhizobium	2.0285	3.79	2	0	9	0.0043	1.02	2	0	9	G-	id|05374044|ref|BAC_0092838|
17S0284235_7	Burkholderia_contaminans	579/8509269	0.0068	1	0.3526	0.66	Burkholderia	1.0414	1.95	3	1	8	0.0069	1.02	3	1	8	G-	id|00742474|ref|BAC_0709292|
17S0284235_7	Burkholderia_KJ006	147/6584551	0.0022	1	0.1519	0.28	Burkholderia	1.0414	1.95	1	0	8	0.0022	1.02	1	0	8	G-	id|01200308|ref|BAC_0925409|
17S0284235_7	Burkholderia_lata	314/8676277	0.0036	1	0.2305	0.43	Burkholderia	1.0414	1.95	2	0	8	0.0037	1.02	2	0	8	G-	id|06850006|ref|BAC_0039164|
17S0284235_7	Burkholderia_mallei	72/5913144	0.0012	1	0.1691	0.32	Burkholderia	1.0414	1.95	1	0	8	0.0012	1.02	1	0	8	G-	id|07069181|ref|BAC_0045637|
17S0284235_7	Burkholderia_multivorans	186/7281887	0.0026	1	0.1373	0.26	Burkholderia	1.0414	1.95	1	0	8	0.0026	1.02	1	0	8	G-	id|05665126|ref|BAC_0949306|
17S0284235_7	Ochrobactrum_anthropi	2332/4783208	0.0487	1	2.9269	5.47	Ochrobactrum	6.9996	13.09	14	2	5	0.0495	1.02	14	2	5	G-	id|06624183|ref|BAC_0081404|
17S0284235_7	Ochrobactrum_intermedium	3231/4665240	0.0693	1.04	4.0727	7.61	Ochrobactrum	6.9996	13.09	19	2	5	0.0704	1.06	19	2	5	G-	id|00803040|ref|BAC_0346343|
17S0284235_7	Sinorhizobium_fredii	615/6476459	0.0095	1	0.4632	0.87	Sinorhizobium	1.9903	3.72	3	3	4	0.0097	1.02	3	3	4	G-	id|02814611|ref|BAC_0438139|
17S0284235_7	Rhizobium_leguminosarum	1824/5119898	0.0356	1.12	2.5391	4.75	Rhizobium	5.8501	10.94	13	2	4	0.0362	1.14	13	2	4	G-	id|05010670|ref|BAC_0240466|
17S0284235_7	Rhizobium_etli	1115/4598466	0.0243	1	1.3048	2.44	Rhizobium	5.8501	10.94	6	1	4	0.0247	1.02	6	1	4	G-	id|03635749|ref|BAC_0406418|
17S0284235_7	Sinorhizobium_meliloti	735/6813723	0.0108	1	0.7338	1.37	Sinorhizobium	1.9903	3.72	5	1	4	0.011	1.02	5	1	4	G-	id|00591608|ref|BAC_0961266|
17S0284235_7	Rhizobium_IRBG74	274/2844565	0.0096	1	0.7031	1.31	Rhizobium	5.8501	10.94	2	0	4	0.0098	1.02	2	0	4	G-	id|05684744|ref|BAC_0843075|
17S0284235_7	Rhizobium_tropici	762/3837060	0.0199	1	1.3031	2.44	Rhizobium	5.8501	10.94	5	0	4	0.0202	1.02	5	0	4	G-	id|05746939|ref|BAC_0569425|
17S0284235_7	Sinorhizobium_medicae	463/3781904	0.0122	1	0.7933	1.48	Sinorhizobium	1.9903	3.72	3	0	4	0.0124	1.02	3	0	4	G-	id|02619881|ref|BAC_0684636|
17S0284235_7	Brucella_inopinata	781/3367314	0.0232	1	2.0788	3.89	Brucella	7.4536	13.94	7	1	3	0.0236	1.02	7	1	3	G-	id|07443072|ref|BAC_0701570|
17S0284235_7	Brucella_canis	272/3312761	0.0082	1	0.6037	1.13	Brucella	7.4536	13.94	2	0	3	0.0083	1.02	2	0	3	G-	id|05428709|ref|BAC_0453974|
17S0284235_7	Brucella_ceti	417/3278034	0.0127	1	0.6101	1.14	Brucella	7.4536	13.94	2	0	3	0.0129	1.02	2	0	3	G-	id|07492496|ref|BAC_0624949|
17S0284235_7	Brucella_melitensis	793/3311758	0.0239	1	1.2078	2.26	Brucella	7.4536	13.94	4	0	3	0.0243	1.02	4	0	3	G-	id|01352788|ref|BAC_0040199|
17S0284235_7	Brucella_microti	794/3337369	0.0238	1.2	1.4982	2.8	Brucella	7.4536	13.94	5	0	3	0.0242	1.22	5	0	3	G-	id|02386758|ref|BAC_0457286|
17S0284235_7	Brucella_pinnipedialis	579/3399268	0.017	1	0.8825	1.65	Brucella	7.4536	13.94	3	0	3	0.0173	1.02	3	0	3	G-	id|05770600|ref|BAC_0539791|
17S0284235_7	Brucella_suis	388/3493289	0.0111	1	0.5725	1.07	Brucella	7.4536	13.94	2	0	3	0.0113	1.02	2	0	3	G-	id|03119102|ref|BAC_0129514|
17S0284235_7	Aureimonas_altamirensis	349/4191065	0.0083	1	0.7158	1.34	Aureimonas	0.7158	1.34	3	1	1	0.0084	1.02	3	1	1	G-	id|00245015|ref|BAC_0312358|
17S0284235_7	Cupriavidus_necator	97/6557542	0.0015	1	0.1525	0.29	Cupriavidus	0.1525	0.29	1	1	1	0.0015	1.02	1	1	1	G-	id|06789650|ref|BAC_0663633|
17S0284235_7	Paracoccus_versutus	222/5502608	0.004	1	0.3635	0.68	Paracoccus	0.3635	0.68	2	1	1	0.0041	1.02	2	1	1	G-	id|09165871|ref|BAC_0920368|
17S0284235_7	Rhodospirillum_rubrum	219/4352825	0.005	1	0.2297	0.43	Rhodospirillum	0.2297	0.43	1	1	1	0.0051	1.02	1	1	1	G-	id|01947467|ref|BAC_0488530|
17S0284235_7	Corynebacterium_striatum	106/2915083	0.0036	1	0.343	0.64	Corynebacterium	0.343	0.64	1	0	1	0.0037	1.02	1	0	1	G+	id|05250562|ref|BAC_0992838|
17S0284235_7	Enterobacter_hormaechei	185/4897485	0.0038	1	0.2042	0.38	Enterobacter	0.2042	0.38	1	0	1	0.0039	1.02	1	0	1	G-	id|03338303|ref|BAC_0100001|
17S0284235_7	Pseudomonas_resinovorans	134/6285863	0.0021	1	0.1591	0.3	Pseudomonas	0.1591	0.3	1	0	1	0.0021	1.02	1	0	1	G-	id|09789529|ref|BAC_0331972|
17S0284235_7	Tissierellia_bacterium_KA00581	166/1601558	0.0104	1	0.6244	1.17	-	-	-	1	1	-	0.0106	1.02	1	1	-	G+	id|00140670|ref|BAC_0405955|
17S0284235_7	Actinomyces_viscosus	38/3134536	0.0012	5.21	1.9142	3.58	Actinomyces	1.9142	3.58	6	0	0	0.0012	5.29	6	0	0	G+	id|09907617|ref|BAC_0569234|
17S0284235_7	Agrobacterium_fabrum	453/4917167	0.0092	1.38	0.6101	1.14	Agrobacterium	3.1281	5.85	3	0	0	0.0093	1.4	3	0	0	G-	id|04857120|ref|BAC_0038388|
17S0284235_7	Agrobacterium_H13	692/4972229	0.0139	1.19	1.2067	2.26	Agrobacterium	3.1281	5.85	6	0	0	0.0141	1.21	6	0	0	G-	id|01378919|ref|BAC_0043253|
17S0284235_7	Agrobacterium_tumefaciens	798/5481605	0.0146	1	0.9121	1.71	Agrobacterium	3.1281	5.85	5	0	0	0.0148	1.02	5	0	0	G-	id|08916597|ref|BAC_0394953|
17S0284235_7	Agrobacterium_vitis	319/5009562	0.0064	1	0.3992	0.75	Agrobacterium	3.1281	5.85	2	0	0	0.0065	1.02	2	0	0	G-	id|06065645|ref|BAC_0886481|
17S0284235_7	Bartonella_bacilliformis	111/1445021	0.0077	1	0.692	1.29	Bartonella	1.8985	3.55	1	0	0	0.0078	1.02	1	0	0	G-	id|00951876|ref|BAC_0806277|
17S0284235_7	Bartonella_rochalimae	55/1534163	0.0036	1	0.6518	1.22	Bartonella	1.8985	3.55	1	0	0	0.0037	1.02	1	0	0	G-	id|05493018|ref|BAC_0806014|
17S0284235_7	Bartonella_vinsonii	272/1802699	0.0151	1	0.5547	1.04	Bartonella	1.8985	3.55	1	0	0	0.0153	1.02	1	0	0	G-	id|05234135|ref|BAC_0298485|
17S0284235_7	Carnobacterium_WN1359	30/2347813	0.0013	1	0.4259	0.8	Carnobacterium	0.4259	0.8	1	0	0	0.0013	1.02	1	0	0	G+	id|08637682|ref|BAC_0645847|
17S0284235_7	Chelativorans_BNC1	55/4412446	0.0013	1	0.2266	0.42	Chelativorans	0.2266	0.42	1	0	0	0.0013	1.02	1	0	0	G-	id|01015981|ref|BAC_0622006|
17S0284235_7	Methylocella_silvestris	63/4305430	0.0015	1	0.2323	0.43	Methylocella	0.2323	0.43	1	0	0	0.0015	1.02	1	0	0	G-	id|03656730|ref|BAC_0692875|
17S0284235_7	Octadecabacter_arcticus	193/5200279	0.0037	1	0.1923	0.36	Octadecabacter	0.1923	0.36	1	0	0	0.0038	1.02	1	0	0	-	id|03957350|ref|BAC_0989627|
17S0284235_7	Pannonibacter_phragmitetus	120/5318696	0.0023	1	0.188	0.35	Pannonibacter	0.188	0.35	1	0	0	0.0023	1.02	1	0	0	G-	id|07255018|ref|BAC_0423362|
17S0284235_7	Pantoea_dispersa	99/4951455	0.002	1	0.202	0.38	Pantoea	0.202	0.38	1	0	0	0.002	1.02	1	0	0	G-	id|05614747|ref|BAC_0742912|
17S0284235_7	Propionibacterium_acnes	38/2560282	0.0015	1	0.3906	0.73	Propionibacterium	0.3906	0.73	1	0	0	0.0015	1.02	1	0	0	G+	id|08674738|ref|BAC_0164449|
17S0284235_7	Rhodopseudomonas_palustris	276/5744041	0.0048	1	0.3482	0.65	Rhodopseudomonas	0.3482	0.65	2	0	0	0.0049	1.02	2	0	0	G-	id|01637316|ref|BAC_0543993|
17S0284235_7	Sphingomonas_wittichii	64/5382261	0.0012	1	0.1858	0.35	Sphingomonas	0.1858	0.35	1	0	0	0.0012	1.02	1	0	0	G-	id|05023360|ref|BAC_0647102|

## Sheet: 17S0284258.bac.anno
#Sample	Species	Coverage	CovRate	Depth	Abs_Abu	Re_Abu	Genus	Genus_Abs_Abu	Genus_Re_Abu	MRN	SMRN	SMRNG	SDCOV	SDdepth	SDMRN	SDSMRN	SDSMRNG	Gram	ID
17S0284258-1	Acidovorax_KKS102	113/5196935	0.0022	1	0.1924	20.06	Acidovorax	0.1924	20.06	1	1	1	0.0016	1	1	1	1	G-	id|09678632|ref|BAC_0561432|
17S0284258-1	Methylotenera_301	104/3059871	0.0034	1	0.3268	34.07	Methylotenera	0.3268	34.07	1	1	1	0.0025	1	1	1	1	G-	id|01372802|ref|BAC_0347658|
17S0284258-1	Burkholderia_mallei	87/5848380	0.0015	1	0.171	17.83	Burkholderia	0.171	17.83	1	0	1	0.0011	1	1	0	1	G-	id|07069181|ref|BAC_0045637|
17S0284258-1	Ralstonia_solanacearum	111/3716413	0.003	1	0.2691	28.05	Ralstonia	0.2691	28.05	1	0	0	0.0022	1	1	0	0	G-	id|02536164|ref|BAC_0769927|

## Sheet: 17S0284288.bac.anno
#Sample	Species	Coverage	CovRate	Depth	Abs_Abu	Re_Abu	Genus	Genus_Abs_Abu	Genus_Re_Abu	MRN	SMRN	SMRNG	SDCOV	SDdepth	SDMRN	SDSMRN	SDSMRNG	Gram	ID
17S0284288-1	Enterococcus_faecalis	212070/3218031	6.6	1.1	508.696	48.62	Enterococcus	974.449	93.13	1637	167	3035	4.7127	1	1169	119	2167	G+	id|02777896|ref|BAC_0320523|
17S0284288-1	Enterococcus_7L76	186899/3096657	6	1.1	462.757	44.22	Enterococcus	974.449	93.13	1433	51	3035	4.2843	1	1023	36	2167	G+	id|03560100|ref|BAC_0203040|
17S0284288-1	Enterococcus_gallinarum	294/3232650	0.0091	1	0.6187	0.06	Enterococcus	974.449	93.13	2	1	3035	0.0065	1	1	1	2167	G+	id|06289438|ref|BAC_0317979|
17S0284288-1	Enterococcus_faecium	474/2994661	0.016	1.3	1.6696	0.16	Enterococcus	974.449	93.13	5	0	3035	0.0114	1	4	0	2167	G+	id|07414362|ref|BAC_0632724|
17S0284288-1	Enterococcus_hirae	296/2827741	0.01	1	0.7073	0.07	Enterococcus	974.449	93.13	2	0	3035	0.0071	1	1	0	2167	G+	id|09595944|ref|BAC_0071930|
17S0284288-1	Psychrobacter_PRwf	4904/2978976	0.16	1.2	14.7702	1.41	Psychrobacter	21.4211	2.05	44	41	57	0.1142	1	31	29	41	G-	id|07018793|ref|BAC_0406125|
17S0284288-1	Psychrobacter_G	845/3079438	0.027	1	1.9484	0.19	Psychrobacter	21.4211	2.05	6	2	57	0.0193	1	4	1	41	G-	id|03364576|ref|BAC_0672741|
17S0284288-1	Psychrobacter_arcticus	1047/2650701	0.039	1.1	3.3953	0.32	Psychrobacter	21.4211	2.05	9	2	57	0.0278	1	6	1	41	G-	id|01911261|ref|BAC_0023464|
17S0284288-1	Psychrobacter_cryohalolentis	554/3059876	0.018	1	1.3072	0.12	Psychrobacter	21.4211	2.05	4	0	57	0.0129	1	3	0	41	G-	id|05402209|ref|BAC_0664373|
17S0284288-1	Klebsiella_oxytoca	5418/6097032	0.089	1	6.7246	0.64	Klebsiella	6.9078	0.66	41	34	34	0.0635	1	29	24	24	G-	id|06277481|ref|BAC_0877247|
17S0284288-1	Klebsiella_variicola	40/5458505	0.00073	1	0.1832	0.02	Klebsiella	6.9078	0.66	1	0	34	0.0005	1	1	0	24	G-	id|03891797|ref|BAC_0668131|
17S0284288-1	Pseudomonas_mendocina	1994/5434353	0.037	1	2.7602	0.26	Pseudomonas	5.4463	0.52	15	12	25	0.0264	1	11	9	18	G-	id|05787113|ref|BAC_0574816|
17S0284288-1	Pseudomonas_aeruginosa	601/6764661	0.0089	1	0.7391	0.07	Pseudomonas	5.4463	0.52	5	4	25	0.0064	1	4	3	18	G-	id|09239455|ref|BAC_0606125|
17S0284288-1	Pseudomonas_stutzeri	648/4709064	0.014	1	1.0618	0.1	Pseudomonas	5.4463	0.52	5	4	25	0.01	1	4	3	18	G-	id|08249931|ref|BAC_0715215|
17S0284288-1	Pseudomonas_fulva	257/4920769	0.0052	1	0.4064	0.04	Pseudomonas	5.4463	0.52	2	0	25	0.0037	1	1	0	18	G-	id|00368536|ref|BAC_0758888|
17S0284288-1	Pseudomonas_monteilii	285/6000087	0.0047	1	0.3333	0.03	Pseudomonas	5.4463	0.52	2	0	25	0.0034	1	1	0	18	G-	id|09908268|ref|BAC_0036262|
17S0284288-1	Pseudomonas_putida	135/6870827	0.002	1	0.1455	0.01	Pseudomonas	5.4463	0.52	1	0	25	0.0014	1	1	0	18	G-	id|03484666|ref|BAC_0496571|
17S0284288-1	Acinetobacter_lwoffii	1346/2970206	0.045	1	3.3668	0.32	Acinetobacter	4.0909	0.39	10	8	10	0.0321	1	7	6	7	G-	id|07373057|ref|BAC_0315372|
17S0284288-1	Acinetobacter_baumannii	269/4138388	0.0065	1	0.4833	0.05	Acinetobacter	4.0909	0.39	2	1	10	0.0046	1	1	1	7	G-	id|07453275|ref|BAC_0094560|
17S0284288-1	Acinetobacter_oleivorans	134/4152543	0.0032	1	0.2408	0.02	Acinetobacter	4.0909	0.39	1	0	10	0.0023	1	1	0	7	G-	id|06817953|ref|BAC_0566454|
17S0284288-1	Acidovorax_JS42	648/4448856	0.015	1	1.1239	0.11	Acidovorax	1.9141	0.18	5	0	7	0.0107	1	4	0	5	G-	id|08818146|ref|BAC_0636859|
17S0284288-1	Acidovorax_ebreus	406/3796573	0.011	1	0.7902	0.08	Acidovorax	1.9141	0.18	3	0	7	0.0079	1	2	0	5	G-	id|00941284|ref|BAC_0929442|
17S0284288-1	Streptococcus_pasteurianus	639/2100077	0.03	1.3	2.857	0.27	Streptococcus	12.3179	1.18	6	5	5	0.0214	1	4	4	4	G+	id|05936691|ref|BAC_0114297|
17S0284288-1	Streptococcus_anginosus	132/2233640	0.0059	1	0.4477	0.04	Streptococcus	12.3179	1.18	1	0	5	0.0042	1	1	0	4	G+	id|06289382|ref|BAC_0604665|
17S0284288-1	Streptococcus_constellatus	407/1991156	0.02	1	1.5067	0.14	Streptococcus	12.3179	1.18	3	0	5	0.0143	1	2	0	4	G+	id|02495387|ref|BAC_0986304|
17S0284288-1	Streptococcus_gallolyticus	511/2362241	0.022	1	1.6933	0.16	Streptococcus	12.3179	1.18	4	0	5	0.0157	1	3	0	4	G+	id|06087710|ref|BAC_0493632|
17S0284288-1	Streptococcus_lutetiensis	300/1975547	0.015	1	1.0124	0.1	Streptococcus	12.3179	1.18	2	0	5	0.0107	1	1	0	4	G+	id|07634325|ref|BAC_0626199|
17S0284288-1	Streptococcus_mitis	144/2146611	0.0067	1	0.4659	0.04	Streptococcus	12.3179	1.18	1	0	5	0.0048	1	1	0	4	G+	id|06582149|ref|BAC_0395579|
17S0284288-1	Streptococcus_oligofermentans	142/2142100	0.0066	1	0.4668	0.04	Streptococcus	12.3179	1.18	1	0	5	0.0047	1	1	0	4	G+	id|06053790|ref|BAC_0606428|
17S0284288-1	Streptococcus_oralis	569/1958690	0.029	1	2.0422	0.2	Streptococcus	12.3179	1.18	4	0	5	0.0207	1	3	0	4	G+	id|01965940|ref|BAC_0412615|
17S0284288-1	Streptococcus_pseudopneumoniae	536/2190731	0.024	1.1	1.8259	0.17	Streptococcus	12.3179	1.18	4	0	5	0.0171	1	3	0	4	G+	id|04737927|ref|BAC_0440351|
17S0284288-1	Moraxella_catarrhalis	1188/1863286	0.064	1	4.8302	0.46	Moraxella	4.8302	0.46	9	4	4	0.0457	1	6	3	3	G-	id|09638632|ref|BAC_0916420|
17S0284288-1	Staphylococcus_aureus	427/3043210	0.014	1	0.9858	0.09	Staphylococcus	3.301	0.32	3	3	4	0.01	1	2	2	3	G+	id|00627736|ref|BAC_0001852|
17S0284288-1	Staphylococcus_carnosus	131/2566424	0.0051	1	0.3896	0.04	Staphylococcus	3.301	0.32	1	1	4	0.0036	1	1	1	3	G+	id|04005518|ref|BAC_0737378|
17S0284288-1	Staphylococcus_pseudintermedius	584/2617381	0.022	1	1.5282	0.15	Staphylococcus	3.301	0.32	4	0	4	0.0157	1	3	0	3	G+	id|01016398|ref|BAC_0081647|
17S0284288-1	Staphylococcus_saprophyticus	39/2516575	0.0015	1	0.3974	0.04	Staphylococcus	3.301	0.32	1	0	4	0.0011	1	1	0	3	G+	id|02114603|ref|BAC_0114644|
17S0284288-1	Burkholderia_383	379/8676277	0.0044	1	0.3458	0.03	Burkholderia	0.3458	0.03	3	2	3	0.0031	1	2	1	2	G-	id|06850006|ref|BAC_0039164|
17S0284288-1	Bibersteinia_trehalosi	145/2407846	0.006	1	0.4153	0.04	Bibersteinia	0.4153	0.04	1	1	1	0.0043	1	1	1	1	-	id|00762748|ref|BAC_0142906|
17S0284288-1	Dechloromonas_aromatica	132/4501104	0.0029	1	0.2222	0.02	Dechloromonas	0.2222	0.02	1	1	1	0.0021	1	1	1	1	G-	id|03675931|ref|BAC_0788547|
17S0284288-1	Filifactor_alocis	299/1931012	0.015	1	1.0357	0.1	Filifactor	1.0357	0.1	2	1	1	0.0107	1	1	1	1	G+	id|06988215|ref|BAC_0711920|
17S0284288-1	Shewanella_W3	98/4708380	0.0021	1	0.2124	0.02	Shewanella	0.98	0.09	1	1	2	0.0015	1	1	1	1	G-	id|08880835|ref|BAC_0751701|
17S0284288-1	Shewanella_putrefaciens	128/4840251	0.0026	1	0.2066	0.02	Shewanella	0.98	0.09	1	1	2	0.0019	1	1	1	1	G-	id|07081409|ref|BAC_0240271|
17S0284288-1	Sphingobium_japonicum	289/4196714	0.0069	1	0.4766	0.05	Sphingobium	0.4766	0.05	2	2	2	0.0049	1	1	1	1	G-	id|01863005|ref|BAC_0398218|
17S0284288-1	Thalassolituus_oleivorans	132/3920328	0.0034	1	0.2551	0.02	Thalassolituus	0.2551	0.02	1	1	1	0.0024	1	1	1	1	-	id|05624547|ref|BAC_0854906|
17S0284288-1	Shewanella_baltica	370/5347283	0.0069	1	0.561	0.05	Shewanella	0.98	0.09	3	0	2	0.0049	1	2	0	1	G-	id|04876845|ref|BAC_0399043|
17S0284288-1	Alicycliphilus_denitrificans	258/4995263	0.0052	1	0.4004	0.04	Alicycliphilus	0.4004	0.04	2	0	0	0.0037	1	1	0	0	G-	id|00277172|ref|BAC_0799052|
17S0284288-1	Azotobacter_vinelandii	135/5366370	0.0025	1	0.1863	0.02	Azotobacter	0.1863	0.02	1	0	0	0.0018	1	1	0	0	G-	id|09928026|ref|BAC_0004122|
17S0284288-1	Carnobacterium_WN1359	131/2347813	0.0056	1	0.4259	0.04	Carnobacterium	0.4259	0.04	1	0	0	0.004	1	1	0	0	-	id|08637682|ref|BAC_0645847|
17S0284288-1	Clostridiales_genomosp	469/1809746	0.026	1	1.6577	0.16	Mageeibacillus	1.6577	0.16	3	0	0	0.0186	1	2	0	0	-	id|02393451|ref|BAC_0190783|
17S0284288-1	Corynebacterium_urealyticum	458/2369219	0.019	1.1	1.6883	0.16	Corynebacterium	1.6883	0.16	4	0	0	0.0136	1	3	0	0	G+	id|04180883|ref|BAC_0490927|
17S0284288-1	Escherichia_coli	147/5697240	0.0026	1	0.1755	0.02	Escherichia	0.1755	0.02	1	0	0	0.0019	1	1	0	0	G-	id|05509798|ref|BAC_0679223|
17S0284288-1	Melissococcus_plutonius	91/1891014	0.0048	1	0.5288	0.05	Melissococcus	0.5288	0.05	1	0	0	0.0034	1	1	0	0	G+	id|02215194|ref|BAC_0350279|
17S0284288-1	Nitrosomonas_eutropha	375/2661057	0.014	1	1.1274	0.11	Nitrosomonas	1.1274	0.11	3	0	0	0.01	1	2	0	0	G-	id|04714062|ref|BAC_0872790|
17S0284288-1	Ramlibacter_tataouinensis	124/4070193	0.003	1	0.2457	0.02	Ramlibacter	0.2457	0.02	1	0	0	0.0021	1	1	0	0	G-	id|09850332|ref|BAC_0865622|
17S0284288-1	Shigella_flexneri	155/4650856	0.0033	1	0.215	0.02	Shigella	0.215	0.02	1	0	0	0.0024	1	1	0	0	G-	id|06823421|ref|BAC_0745317|
17S0284288-1	Sphingopyxis_alaskensis	133/3345170	0.004	1	0.2989	0.03	Sphingopyxis	0.2989	0.03	1	0	0	0.0029	1	1	0	0	G-	id|09529201|ref|BAC_0290804|
17S0284288-1	Tetragenococcus_halophilus	145/2562720	0.0057	1	0.3902	0.04	Tetragenococcus	0.3902	0.04	1	0	0	0.0041	1	1	0	0	G+	id|05187661|ref|BAC_0751359|
17S0284288-1	Vibrio_cholerae	137/4236368	0.0032	1	0.2361	0.02	Vibrio	0.2361	0.02	1	0	0	0.0023	1	1	0	0	G-	id|09968999|ref|BAC_0850930|
17S0284288-1	Xanthomonas_campestris	264/5178466	0.0051	1	0.3862	0.04	Xanthomonas	0.3862	0.04	2	0	0	0.0036	1	1	0	0	G-	id|05882974|ref|BAC_0611245|

## Sheet: 17S0284291.bac.anno
#Sample	Species	Coverage	CovRate	Depth	Abs_Abu	Re_Abu	Genus	Genus_Abs_Abu	Genus_Re_Abu	MRN	SMRN	SMRNG	SDCOV	SDdepth	SDMRN	SDSMRN	SDSMRNG	Gram	ID
17S0284291-1	Parvimonas_micra	104773/1627009	6.44	1.12	539.026	95.78	Parvimonas	539.026	95.78	877	802	802	5.2065	1	709	648	648	G+	id|01301732|ref|BAC_0812752|
17S0284291-1	Burkholderia_cepacia	74/8396158	0.0009	1	0.1191	0.02	Burkholderia	2.7586	0.49	1	1	21	0.0007	1	1	1	17	G-	id|04421473|ref|BAC_0050360|
17S0284291-1	Burkholderia_diffusa	111/6857853	0.0016	1	0.1458	0.03	Burkholderia	2.7586	0.49	1	1	21	0.0013	1	1	1	17	G-	id|07124055|ref|BAC_0690719|
17S0284291-1	Burkholderia_ubonensis	602/8028779	0.0075	1	0.6228	0.11	Burkholderia	2.7586	0.49	5	1	21	0.0061	1	4	1	17	G-	id|01029971|ref|BAC_0146005|
17S0284291-1	Burkholderia_ambifaria	113/7484986	0.0015	1	0.1336	0.02	Burkholderia	2.7586	0.49	1	0	21	0.0012	1	1	0	17	G-	id|04126506|ref|BAC_0804194|
17S0284291-1	Burkholderia_anthina	116/7273081	0.0016	1	0.1375	0.02	Burkholderia	2.7586	0.49	1	0	21	0.0013	1	1	0	17	G-	id|07740132|ref|BAC_0518398|
17S0284291-1	Burkholderia_cenocepacia	214/8531679	0.0025	1	0.2344	0.04	Burkholderia	2.7586	0.49	2	0	21	0.002	1	2	0	17	G-	id|04770292|ref|BAC_0083095|
17S0284291-1	Burkholderia_contaminans	229/8509269	0.0027	1	0.235	0.04	Burkholderia	2.7586	0.49	2	0	21	0.0022	1	2	0	17	G-	id|00742474|ref|BAC_0709292|
17S0284291-1	Burkholderia_dolosa	116/6409115	0.0018	1	0.156	0.03	Burkholderia	2.7586	0.49	1	0	21	0.0015	1	1	0	17	G-	id|09477285|ref|BAC_0061209|
17S0284291-1	Burkholderia_KJ006	81/6584551	0.0012	1	0.1519	0.03	Burkholderia	2.7586	0.49	1	0	21	0.001	1	1	0	17	G-	id|01200308|ref|BAC_0925409|
17S0284291-1	Burkholderia_lata	134/8676277	0.0015	1	0.1153	0.02	Burkholderia	2.7586	0.49	1	0	21	0.0012	1	1	0	17	G-	id|06850006|ref|BAC_0039164|
17S0284291-1	Burkholderia_latens	77/6569017	0.0012	1	0.1522	0.03	Burkholderia	2.7586	0.49	1	0	21	0.001	1	1	0	17	G-	id|04575839|ref|BAC_0361789|
17S0284291-1	Burkholderia_metallica	101/7424260	0.0014	1	0.1347	0.02	Burkholderia	2.7586	0.49	1	0	21	0.0011	1	1	0	17	G-	id|00898222|ref|BAC_0271473|
17S0284291-1	Burkholderia_pyrrocinia	113/7847882	0.0014	1	0.1274	0.02	Burkholderia	2.7586	0.49	1	0	21	0.0011	1	1	0	17	G-	id|00257411|ref|BAC_0933280|
17S0284291-1	Burkholderia_vietnamiensis	263/6827896	0.0039	1	0.2929	0.05	Burkholderia	2.7586	0.49	2	0	21	0.0032	1	2	0	17	G-	id|09005694|ref|BAC_0301752|
17S0284291-1	Pseudomonas_mendocina	686/5434353	0.0126	1	1.1041	0.2	Pseudomonas	2.111	0.38	6	3	11	0.0102	1	5	2	9	G-	id|05787113|ref|BAC_0574816|
17S0284291-1	Pseudomonas_stutzeri	539/4650155	0.0116	1	0.8602	0.15	Pseudomonas	2.111	0.38	4	2	11	0.0094	1	3	2	9	G-	id|08249931|ref|BAC_0715215|
17S0284291-1	Acidovorax_ebreus	340/3796573	0.009	1	0.7902	0.14	Acidovorax	2.7752	0.49	3	1	11	0.0073	1	2	1	9	G-	id|00941284|ref|BAC_0929442|
17S0284291-1	Acidovorax_JS42	1042/4448856	0.0234	1	1.7982	0.32	Acidovorax	2.7752	0.49	8	1	11	0.0189	1	6	1	9	G-	id|08818146|ref|BAC_0636859|
17S0284291-1	Pseudomonas_aeruginosa	133/6818030	0.0019	1	0.1467	0.03	Pseudomonas	2.111	0.38	1	1	11	0.0015	1	1	1	9	G-	id|09239455|ref|BAC_0606125|
17S0284291-1	Acidovorax_citrulli	119/5352772	0.0022	1	0.1868	0.03	Acidovorax	2.7752	0.49	1	0	11	0.0018	1	1	0	9	G-	id|07807609|ref|BAC_0514533|
17S0284291-1	Ralstonia_insidiosa	687/5808308	0.0118	1	0.8608	0.15	Ralstonia	0.8608	0.15	5	3	5	0.0095	1	4	2	4	G-	id|08986231|ref|BAC_0594479|
17S0284291-1	Klebsiella_oxytoca	298/6229565	0.0048	1	0.321	0.06	Klebsiella	0.321	0.06	2	2	2	0.0039	1	2	2	2	G-	id|06277481|ref|BAC_0877247|
17S0284291-1	Mesorhizobium_loti	124/7036071	0.0018	1.83	0.2842	0.05	Mesorhizobium	0.2842	0.05	2	0	2	0.0015	1.48	2	0	2	G-	id|09754647|ref|BAC_0780793|
17S0284291-1	Acinetobacter_johnsonii	123/3509795	0.0035	1	0.2849	0.05	Acinetobacter	0.2849	0.05	1	1	1	0.0028	1	1	1	1	G-	id|06590202|ref|BAC_0661898|
17S0284291-1	Anaeroglobus_geminatus	146/1799414	0.0081	1	0.5557	0.1	Anaeroglobus	0.5557	0.1	1	1	1	0.0065	1	1	1	1	G-	id|00886051|ref|BAC_0701775|
17S0284291-1	Citrobacter_sedlakii	96/4631756	0.0021	1	0.2159	0.04	Citrobacter	0.4029	0.07	1	1	1	0.0017	1	1	1	1	G-	id|06926837|ref|BAC_0461560|
17S0284291-1	Comamonas_kerstersii	134/3734555	0.0036	1	0.2678	0.05	Comamonas	0.2678	0.05	1	1	1	0.0029	1	1	1	1	G-	id|01195506|ref|BAC_0457784|
17S0284291-1	Cupriavidus_nantongensis	145/7075719	0.0021	1	0.1413	0.03	Cupriavidus	0.1413	0.03	1	1	1	0.0017	1	1	1	1	G-	id|03568078|ref|BAC_0492983|
17S0284291-1	Enhydrobacter_aerosaccus	252/2856138	0.0088	1	0.7002	0.12	Enhydrobacter	0.7002	0.12	2	1	1	0.0071	1	2	1	1	G-	id|09900217|ref|BAC_0444860|
17S0284291-1	Hafnia_paralvei	162/4998684	0.0032	1	0.2001	0.04	Hafnia	0.2001	0.04	1	1	1	0.0026	1	1	1	1	G-	id|02189688|ref|BAC_0498609|
17S0284291-1	Janthinobacterium_Marseille	112/4110251	0.0027	1	0.2433	0.04	Janthinobacterium	0.2433	0.04	1	1	1	0.0022	1	1	1	1	-	id|07725234|ref|BAC_0094148|
17S0284291-1	Moraxella_osloensis	100/2434688	0.0041	1	0.4107	0.07	Moraxella	0.4107	0.07	1	1	1	0.0033	1	1	1	1	G-	id|09801460|ref|BAC_0008893|
17S0284291-1	Citrobacter_rodentium	123/5346659	0.0023	1	0.187	0.03	Citrobacter	0.4029	0.07	1	0	1	0.0019	1	1	0	1	G-	id|06305233|ref|BAC_0785400|
17S0284291-1	Corynebacterium_tuberculostearicum	135/2372621	0.0057	1	0.4215	0.07	Corynebacterium	0.4215	0.07	1	0	1	0.0046	1	1	0	1	G+	id|09927624|ref|BAC_0851612|
17S0284291-1	Actinomyces_viscosus	34/3134536	0.0011	3.74	1.2761	0.23	Actinomyces	1.2761	0.23	4	0	0	0.0009	3.02	3	0	0	G+	id|09907617|ref|BAC_0569234|
17S0284291-1	Enterobacter_638	134/4518712	0.003	1	0.2213	0.04	Enterobacter	0.4319	0.08	1	0	0	0.0024	1	1	0	0	G-	id|05946367|ref|BAC_0567878|
17S0284291-1	Enterobacter_cloacae_complex_Hoffmann_cluster_IV	121/4748414	0.0026	1	0.2106	0.04	Enterobacter	0.4319	0.08	1	0	0	0.0021	1	1	0	0	G-	id|04628103|ref|BAC_0153104|
17S0284291-1	Eubacterium_brachy	723/1544705	0.0468	1.13	3.8842	0.69	-	-	-	6	0	0	0.0378	1	5	0	-	G+	id|07205705|ref|BAC_0502350|
17S0284291-1	Helcococcus_sueciensis	194/1574187	0.0123	2.18	1.9057	0.34	Helcococcus	1.9057	0.34	3	0	0	0.0099	1.76	2	0	0	G+	id|09864645|ref|BAC_0444629|
17S0284291-1	Pseudoxanthomonas_suwonensis	130/3419049	0.0038	1	0.2925	0.05	Pseudoxanthomonas	0.2925	0.05	1	0	0	0.0031	1	1	0	0	G-	id|03927724|ref|BAC_0201922|
17S0284291-1	Raoultella_ornithinolytica	106/5719363	0.0018	1	0.1748	0.03	Raoultella	0.1748	0.03	1	0	0	0.0015	1	1	0	0	G-	id|08483500|ref|BAC_0630359|
17S0284291-1	Rhodopseudomonas_palustris	133/5744041	0.0023	1	0.1741	0.03	Rhodopseudomonas	0.1741	0.03	1	0	0	0.0019	1	1	0	0	G-	id|01637316|ref|BAC_0543993|
17S0284291-1	Staphylococcus_cohnii	30/2677922	0.0011	1	0.3734	0.07	Staphylococcus	0.3734	0.07	1	0	0	0.0009	1	1	0	0	G+	id|03764060|ref|BAC_0154426|
17S0284291-1	Tissierellia_bacterium_KA00581	389/1601558	0.0243	1.29	2.4976	0.44	-	-	-	4	0	0	0.0196	1.04	3	0	-	G+	id|00140670|ref|BAC_0405955|

## Sheet: 17S0284292.bac.anno
#Sample	Species	Chinese	Coverage	Com_OldPipeline	Com_SameGenome	CovRate	Depth	Abs_Abu	Re_Abu	Genus	GenusCh	Genus_Abs_Abu	Genus_Re_Abu	MRN	SMRN	SMRNG	SDCOV	SDdepth	SDMRN	SDSMRN	SDSMRNG	Gram	ID
17S0284292-1	Parvimonas_micra	微小微单胞菌	749790/1627009	#N/A	#N/A	46.08	5.73	19892.3	97.98	Parvimonas	微单胞菌属	19892.3	97.98	32365	30099	30099	36.5696	4.55	25685	23887	23887	G+	id|01301732|ref|BAC_0812752|
17S0284292-1	Anaeroglobus_geminatus	厌氧球菌*	2588/1799414	#N/A	#N/A	0.1438	6.06	66.6884	0.33	Anaeroglobus	厌氧球菌属	66.6884	0.33	120	103	103	0.1141	4.81	95	82	82	G-	id|00886051|ref|BAC_0701775|
17S0284292-1	Klebsiella_oxytoca	产酸克雷伯菌	3120/6229565	4711/6097032	Different	0.0501	1	4.0131	0.02	Klebsiella	克雷伯菌属	4.2023	0.02	25	17	19	0.0398	1	20	13	15	G-	id|06277481|ref|BAC_0877247|
17S0284292-1	Pseudomonas_mendocina	门多萨假单胞菌	940/5434353	1224/5434353	Same	0.0173	1	1.4721	0.01	Pseudomonas	假单胞菌属	4.1979	0.02	8	5	19	0.0137	1	6	4	15	G-	id|05787113|ref|BAC_0574816|
17S0284292-1	Pseudomonas_aeruginosa	铜绿假单胞菌	353/6818030	355/6764661	Different	0.0052	1	0.44	0	Pseudomonas	假单胞菌属	4.1979	0.02	3	3	19	0.0041	1	2	2	15	G-	id|09239455|ref|BAC_0606125|
17S0284292-1	Pseudomonas_stutzeri	斯氏假单胞菌	375/4650155	534/4709064	Different	0.0081	1	0.6451	0	Pseudomonas	假单胞菌属	4.1979	0.02	3	3	19	0.0064	1	2	2	15	G-	id|08249931|ref|BAC_0715215|
17S0284292-1	Pseudomonas_monteilii	蒙氏假单胞菌	88/6000087	95/6000087	Same	0.0015	1	0.1667	0	Pseudomonas	假单胞菌属	4.1979	0.02	1	1	19	0.0012	1	1	1	15	G-	id|09908268|ref|BAC_0036262|
17S0284292-1	Pseudomonas_TKP	假单胞菌*	127/7012672	130/7012672	Same	0.0018	1	0.1426	0	Pseudomonas	假单胞菌属	4.1979	0.02	1	1	19	0.0014	1	1	1	15	G-	id|08350050|ref|BAC_0304209|
17S0284292-1	Klebsiella_quasipneumoniae	克雷伯菌*	131/5284734	#N/A	#N/A	0.0025	1	0.1892	0	Klebsiella	克雷伯菌属	4.2023	0.02	1	0	19	0.002	1	1	0	15	G-	id|06463570|ref|BAC_0290916|
17S0284292-1	Pseudomonas_alcaligenes	产碱假单胞菌	241/4406305	#N/A	#N/A	0.0055	1	0.4539	0	Pseudomonas	假单胞菌属	4.1979	0.02	2	0	19	0.0044	1	2	0	15	G-	id|00659418|ref|BAC_0035375|
17S0284292-1	Pseudomonas_denitrificans	脱氮假单胞菌	255/5696307	275/5696307	Same	0.0045	1	0.3511	0	Pseudomonas	假单胞菌属	4.1979	0.02	2	0	19	0.0036	1	2	0	15	G-	id|04460554|ref|BAC_0765221|
17S0284292-1	Pseudomonas_entomophila	虫媒假单胞菌	92/5888780	93/5888780	Same	0.0016	1	0.1698	0	Pseudomonas	假单胞菌属	4.1979	0.02	1	0	19	0.0013	1	1	0	15	G-	id|08603993|ref|BAC_0129508|
17S0284292-1	Pseudomonas_oleovorans	噬油假单胞菌	111/5006004	#N/A	#N/A	0.0022	1	0.1998	0	Pseudomonas	假单胞菌属	4.1979	0.02	1	0	19	0.0017	1	1	0	15	G-	id|00022027|ref|BAC_0907619|
17S0284292-1	Pseudomonas_putida	恶臭假单胞菌	75/6377271	92/6085449	Different	0.0012	1	0.1568	0	Pseudomonas	假单胞菌属	4.1979	0.02	1	0	19	0.001	1	1	0	15	G-	id|03484666|ref|BAC_0496571|
17S0284292-1	Burkholderia_contaminans	污染伯克霍尔德菌	493/8509269	#N/A	#N/A	0.0058	1	0.4701	0	Burkholderia	伯克霍尔德菌属	2.2489	0.01	4	1	14	0.0046	1	3	1	11	G-	id|00742474|ref|BAC_0709292|
17S0284292-1	Burkholderia_multivorans	多噬伯克霍尔德菌	339/7281887	83/6841388	Different	0.0047	1	0.412	0	Burkholderia	伯克霍尔德菌属	2.2489	0.01	3	1	14	0.0037	1	2	1	11	G-	id|05665126|ref|BAC_0949306|
17S0284292-1	Burkholderia_ambifaria	须芒草伯克霍尔德菌	84/7484986	112/7484986	Same	0.0011	1	0.1336	0	Burkholderia	伯克霍尔德菌属	2.2489	0.01	1	0	14	0.0009	1	1	0	11	G-	id|04126506|ref|BAC_0804194|
17S0284292-1	Burkholderia_cenocepacia	新洋葱伯克霍尔德菌	113/8531679	70/7971389	Different	0.0013	1	0.1172	0	Burkholderia	伯克霍尔德菌属	2.2489	0.01	1	0	14	0.001	1	1	0	11	G-	id|04770292|ref|BAC_0083095|
17S0284292-1	Burkholderia_diffusa	广泛伯克霍尔德菌	117/6857853	#N/A	#N/A	0.0017	1	0.1458	0	Burkholderia	伯克霍尔德菌属	2.2489	0.01	1	0	14	0.0013	1	1	0	11	G-	id|07124055|ref|BAC_0690719|
17S0284292-1	Burkholderia_dolosa	伯克霍尔德菌*	132/6409115	701/8676277	Different	0.0021	1	0.156	0	Burkholderia	伯克霍尔德菌属	2.2489	0.01	1	0	14	0.0017	1	1	0	11	G-	id|09477285|ref|BAC_0061209|
17S0284292-1	Burkholderia_oklahomensis	伯克霍尔德菌*	45/7313683	701/8676277	Different	0.0006	1	0.1367	0	Burkholderia	伯克霍尔德菌属	2.2489	0.01	1	0	14	0.0005	1	1	0	11	G-	id|00148798|ref|BAC_0144815|
17S0284292-1	Burkholderia_pyrrocinia	吡咯素伯克霍尔德菌	141/7847882	#N/A	#N/A	0.0018	1	0.1274	0	Burkholderia	伯克霍尔德菌属	2.2489	0.01	1	0	14	0.0014	1	1	0	11	G-	id|00257411|ref|BAC_0933280|
17S0284292-1	Burkholderia_ubonensis	乌汶伯克霍尔德菌	174/8028779	#N/A	#N/A	0.0022	1	0.2491	0	Burkholderia	伯克霍尔德菌属	2.2489	0.01	2	0	14	0.0017	1	2	0	11	G-	id|01029971|ref|BAC_0146005|
17S0284292-1	Burkholderia_vietnamiensis	越南伯克霍尔德菌	122/6827896	#N/A	#N/A	0.0018	1	0.1465	0	Burkholderia	伯克霍尔德菌属	2.2489	0.01	1	0	14	0.0014	1	1	0	11	G-	id|09005694|ref|BAC_0301752|
17S0284292-1	Burkholderia_YI23	伯克霍尔德菌*	107/6473869	701/8676277	Different	0.0017	1	0.1545	0	Burkholderia	伯克霍尔德菌属	2.2489	0.01	1	0	14	0.0013	1	1	0	11	G-	id|07868291|ref|BAC_0518744|
17S0284292-1	Acidovorax_ebreus	食酸菌*	1094/3796573	1106/3796573	Same	0.0288	1	2.3706	0.01	Acidovorax	食酸菌属	3.2273	0.02	9	2	11	0.0229	1	7	2	9	G-	id|00941284|ref|BAC_0929442|
17S0284292-1	Acidovorax_avenae	燕麦食酸菌	85/5482170	87/5482170	Same	0.0016	1	0.1824	0	Acidovorax	食酸菌属	3.2273	0.02	1	0	11	0.0013	1	1	0	9	G-	id|03806094|ref|BAC_0799351|
17S0284292-1	Acidovorax_JS42	食酸菌*	373/4448856	1106/3796573	Different	0.0084	1	0.6743	0	Acidovorax	食酸菌属	3.2273	0.02	3	0	11	0.0067	1	2	0	9	G-	id|08818146|ref|BAC_0636859|
17S0284292-1	Eggerthia_catenaformis	-	199/1945228	2932/1931012	Different	0.0102	4.26	3.5985	0.02	Eggerthia	-	3.5985	0.02	7	7	7	0.0081	3.38	6	6	6	G+	id|03179476|ref|BAC_0600207|
17S0284292-1	Gemella_bergeri	伯氏孪生球菌	489/1605388	#N/A	#N/A	0.0305	3.19	7.4748	0.04	Gemella	孪生球菌属	8.2497	0.04	12	7	7	0.0242	2.53	10	6	6	G+	id|06860997|ref|BAC_0125171|
17S0284292-1	Gemella_asaccharolytica	不解糖孪生球菌	67/1290440	#N/A	#N/A	0.0052	1	0.7749	0	Gemella	孪生球菌属	8.2497	0.04	1	0	7	0.0041	1	1	0	6	G+	id|06612137|ref|BAC_0964359|
17S0284292-1	Eremococcus_coleocola	-	223/1870113	2932/1931012	Different	0.0119	5.41	4.8125	0.02	Eremococcus	-	4.8125	0.02	9	6	6	0.0094	4.29	7	5	5	G+	id|03606501|ref|BAC_0702702|
17S0284292-1	Enhydrobacter_aerosaccus	气囊栖水菌	2777/2856138	#N/A	#N/A	0.0972	1.05	8.0528	0.04	Enhydrobacter	栖水菌属	8.0528	0.04	23	5	5	0.0771	1	18	4	4	G-	id|09900217|ref|BAC_0444860|
17S0284292-1	Propionibacterium_acnes	痤疮丙酸杆菌	615/2560282	622/2560282	Same	0.024	1	1.9529	0.01	Propionibacterium	丙酸杆菌属	1.9529	0.01	5	5	5	0.019	1	4	4	4	G+	id|08674738|ref|BAC_0164449|
17S0284292-1	Veillonella_montpellierensis	韦荣球菌*	522/1871303	#N/A	#N/A	0.0279	1	2.1375	0.01	Veillonella	韦荣球菌属	2.1375	0.01	4	4	4	0.0221	1	3	3	3	G-	id|01889712|ref|BAC_0015812|
17S0284292-1	Citrobacter_sedlakii	塞氏柠檬酸杆菌	241/4631756	#N/A	#N/A	0.0052	1	0.4318	0	Citrobacter	柠檬酸杆菌属	0.6346	0	2	2	3	0.0041	1	2	2	2	G-	id|06926837|ref|BAC_0461560|
17S0284292-1	Enterococcus_casseliflavus	铅黄肠球菌	302/3427276	303/3427276	Same	0.0088	1.51	0.8753	0	Enterococcus	肠球菌属	0.8753	0	3	3	3	0.007	1.2	2	2	2	G+	id|07310059|ref|BAC_0769592|
17S0284292-1	Hafnia_paralvei	哈夫尼菌*	405/4998684	#N/A	#N/A	0.0081	1	0.6002	0	Hafnia	哈夫尼菌属	0.6002	0	3	2	2	0.0064	1	2	2	2	G-	id|02189688|ref|BAC_0498609|
17S0284292-1	Moraxella_osloensis	奥斯陆莫拉菌	2628/2434688	#N/A	#N/A	0.1079	1	8.6253	0.04	Moraxella	莫拉菌属	8.6253	0.04	21	3	3	0.0856	1	17	2	2	G-	id|09801460|ref|BAC_0008893|
17S0284292-1	Peptoniphilus_asaccharolyticus	不解糖嗜胨菌	135/2232746	#N/A	#N/A	0.006	1.8	0.8958	0	Peptoniphilus	嗜胨菌属	1.9111	0.01	2	2	2	0.0048	1.43	2	2	2	G+	id|03163282|ref|BAC_0496746|
17S0284292-1	Citrobacter_farmeri	法氏柠檬酸杆菌	104/4929795	#N/A	#N/A	0.0021	1	0.2028	0	Citrobacter	柠檬酸杆菌属	0.6346	0	1	1	3	0.0017	1	1	1	2	G-	id|00014566|ref|BAC_0684801|
17S0284292-1	Corynebacterium_accolens	拥挤棒状杆菌	132/2465976	#N/A	#N/A	0.0053	1	0.4055	0	Corynebacterium	棒状杆菌属	1.1486	0.01	1	1	2	0.0042	1	1	1	2	G+	id|09524519|ref|BAC_0897398|
17S0284292-1	Corynebacterium_singulare	单独棒状杆菌	139/2830519	#N/A	#N/A	0.0049	1	0.3533	0	Corynebacterium	棒状杆菌属	1.1486	0.01	1	1	2	0.0039	1	1	1	2	G+	id|08333113|ref|BAC_0712576|
17S0284292-1	Ralstonia_insidiosa	危害罗尔斯顿菌	264/5808308	#N/A	#N/A	0.0046	1	0.3443	0	Ralstonia	罗尔斯顿菌属	0.5491	0	2	1	2	0.0037	1	2	1	2	G-	id|08986231|ref|BAC_0594479|
17S0284292-1	Sphingomonas_echinoides	多刺形鞘氨醇单胞菌	134/4264986	#N/A	#N/A	0.0031	1	0.2345	0	Sphingomonas	鞘脂单胞菌属	0.4396	0	1	1	2	0.0025	1	1	1	2	G-	id|08883911|ref|BAC_0568492|
17S0284292-1	Sphingomonas_paucimobilis	少动鞘氨醇单胞菌	85/4874985	#N/A	#N/A	0.0017	1	0.2051	0	Sphingomonas	鞘脂单胞菌属	0.4396	0	1	1	2	0.0013	1	1	1	2	G-	id|08541544|ref|BAC_0359417|
17S0284292-1	Acinetobacter_gerneri	不动杆菌*	137/4595582	#N/A	#N/A	0.003	1	0.2176	0	Acinetobacter	不动杆菌属	0.482	0	1	0	2	0.0024	1	1	0	2	G-	id|08743931|ref|BAC_0703579|
17S0284292-1	Acinetobacter_junii	琼氏不动杆菌	137/3782588	#N/A	#N/A	0.0036	1	0.2644	0	Acinetobacter	不动杆菌属	0.482	0	1	0	2	0.0029	1	1	0	2	G-	id|00537784|ref|BAC_0990783|
17S0284292-1	Corynebacterium_imitans	棒状杆菌*	105/2565321	#N/A	#N/A	0.0041	1	0.3898	0	Corynebacterium	棒状杆菌属	1.1486	0.01	1	0	2	0.0033	1	1	0	2	G+	id|09623146|ref|BAC_0607016|
17S0284292-1	Peptoniphilus_indolicus	产吲哚嗜胨菌	54/2238834	#N/A	#N/A	0.0024	1	0.4467	0	Peptoniphilus	嗜胨菌属	1.9111	0.01	1	0	2	0.0019	1	1	0	2	G+	id|06830607|ref|BAC_0699359|
17S0284292-1	Peptoniphilus_timonensis	嗜胨菌*	55/1758658	#N/A	#N/A	0.0031	1	0.5686	0	Peptoniphilus	嗜胨菌属	1.9111	0.01	1	0	2	0.0025	1	1	0	2	G+	id|08701131|ref|BAC_0141767|
17S0284292-1	Ralstonia_mannitolilytica	解甘露醇罗尔斯顿菌	95/4881769	#N/A	#N/A	0.0019	1	0.2048	0	Ralstonia	罗尔斯顿菌属	0.5491	0	1	0	2	0.0015	1	1	0	2	G-	id|00901654|ref|BAC_0753165|
17S0284292-1	Aerococcus_viridans	绿色气球菌	149/2199877	#N/A	#N/A	0.0068	1	0.4546	0	Aerococcus	气球菌属	1.0006	0	1	1	1	0.0054	1	1	1	1	G+	id|05718162|ref|BAC_0429803|
17S0284292-1	Anaerococcus_obesiensis	厌氧球菌*	76/2037211	#N/A	#N/A	0.0037	1	0.4909	0	Anaerococcus	厌氧球菌属	2.481	0.01	1	1	1	0.0029	1	1	1	1	G+	id|01902474|ref|BAC_0872593|
17S0284292-1	Brevundimonas_diminuta	缺陷短波单胞菌	119/3369386	#N/A	#N/A	0.0035	1	0.2968	0	Brevundimonas	短波单胞菌属	0.2968	0	1	1	1	0.0028	1	1	1	1	G-	id|08761399|ref|BAC_0524237|
17S0284292-1	Campylobacter_ureolyticus	解脲弯曲菌	144/1641887	#N/A	#N/A	0.0088	1	0.6091	0	Campylobacter	弯曲菌属	0.6091	0	1	1	1	0.007	1	1	1	1	G-	id|03477767|ref|BAC_0923341|
17S0284292-1	Cloacibacterium_normanense	-	150/2736686	2932/1931012	Different	0.0055	1	0.3654	0	Cloacibacterium	-	0.3654	0	1	1	1	0.0044	1	1	1	1	G-	id|03561157|ref|BAC_0273390|
17S0284292-1	Clostridium_leptum	梭菌*	128/3270409	3553/3105335	Different	0.0039	1	0.3058	0	Clostridium	梭菌属	0.3058	0	1	1	1	0.0031	1	1	1	1	G+	id|08824985|ref|BAC_0573029|
17S0284292-1	Cupriavidus_metallidurans	耐金属贪铜菌	138/3928089	139/3928089	Same	0.0035	1	0.2546	0	Cupriavidus	贪铜菌属	0.3959	0	1	1	1	0.0028	1	1	1	1	G-	id|01126966|ref|BAC_0133964|
17S0284292-1	Kocuria_palustris	沼泽库克菌	124/2854447	#N/A	#N/A	0.0043	1	0.3503	0	Kocuria	库克菌属	0.3503	0	1	1	1	0.0034	1	1	1	1	G+	id|06896291|ref|BAC_0049893|
17S0284292-1	Methylophaga_JAM7	嗜甲基菌*	136/2697465	134/2697465	Same	0.005	1	0.3707	0	Methylophaga	嗜甲基菌属	0.3707	0	1	1	1	0.004	1	1	1	1	G-	id|04983595|ref|BAC_0580980|
17S0284292-1	Micrococcus_luteus	藤黄微球菌	130/2501097	132/2501097	Same	0.0052	1	0.3998	0	Micrococcus	微球菌属	0.3998	0	1	1	1	0.0041	1	1	1	1	G+	id|09625281|ref|BAC_0095118|
17S0284292-1	Peptostreptococcus_stomatis	消化链球菌*	127/1988774	#N/A	#N/A	0.0064	1	0.5028	0	Peptostreptococcus	消化链球菌属	0.5028	0	1	1	1	0.0051	1	1	1	1	G+	id|01239232|ref|BAC_0040496|
17S0284292-1	Ramlibacter_tataouinensis	-	218/4070193	2932/1931012	Different	0.0054	1	0.4914	0	Ramlibacter	-	0.4914	0	2	1	1	0.0043	1	2	1	1	G-	id|09850332|ref|BAC_0865622|
17S0284292-1	Raoultella_terrigena	土生拉乌尔菌	102/5717287	#N/A	#N/A	0.0018	1	0.1749	0	Raoultella	拉乌尔菌属	0.1749	0	1	1	1	0.0014	1	1	1	1	G-	id|06060474|ref|BAC_0736716|
17S0284292-1	Roseomonas_mucosa	玫瑰单胞菌	99/4865340	#N/A	#N/A	0.002	1	0.2055	0	Roseomonas	玫瑰单胞菌属	0.2055	0	1	1	1	0.0016	1	1	1	1	G-	id|09523529|ref|BAC_0234424|
17S0284292-1	Shewanella_W3	希瓦菌*	110/4708380	#N/A	#N/A	0.0023	1	0.2124	0	Shewanella	希瓦菌属	0.2124	0	1	1	1	0.0018	1	1	1	1	G-	id|08880835|ref|BAC_0751701|
17S0284292-1	Stenotrophomonas_maltophilia	嗜麦芽寡养单胞菌	258/4509724	266/4851126	Different	0.0057	1	0.4435	0	Stenotrophomonas	寡养单胞菌属	0.4435	0	2	1	1	0.0045	1	2	1	1	G-	id|06994621|ref|BAC_0803109|
17S0284292-1	Taylorella_equigenitalis	马生殖道泰勒菌	144/1732123	#N/A	#N/A	0.0083	1	0.5773	0	Taylorella	泰勒菌属	0.5773	0	1	1	1	0.0066	1	1	1	1	-	id|07276507|ref|BAC_0254008|
17S0284292-1	Thioalkalivibrio_nitratireducens	硫碱弧菌*	121/4002352	#N/A	#N/A	0.003	1	0.2499	0	Thioalkalivibrio	硫碱弧菌属	0.2499	0	1	1	1	0.0024	1	1	1	1	-	id|01846685|ref|BAC_0670336|
17S0284292-1	Yersinia_aldovae	阿氏耶尔森菌	122/4471090	#N/A	#N/A	0.0027	1	0.2237	0	Yersinia	耶尔森菌属	0.2237	0	1	1	1	0.0021	1	1	1	1	G-	id|09840382|ref|BAC_0763870|
17S0284292-1	Aerococcus_urinaehominis	气球菌*	150/1831400	#N/A	#N/A	0.0082	1	0.546	0	Aerococcus	气球菌属	1.0006	0	1	0	1	0.0065	1	1	0	1	G+	id|00696987|ref|BAC_0339062|
17S0284292-1	Anaerococcus_lactolyticus	解乳厌氧球菌	45/2209175	#N/A	#N/A	0.002	1	0.4527	0	Anaerococcus	厌氧球菌属	2.481	0.01	1	0	1	0.0016	1	1	0	1	G+	id|04351451|ref|BAC_0137520|
17S0284292-1	Anaerococcus_senegalensis	厌氧球菌*	53/1780688	#N/A	#N/A	0.003	1	0.5616	0	Anaerococcus	厌氧球菌属	2.481	0.01	1	0	1	0.0024	1	1	0	1	G+	id|04972620|ref|BAC_0971232|
17S0284292-1	Anaerococcus_vaginalis	阴道厌氧球菌	135/2049613	#N/A	#N/A	0.0066	1.66	0.9758	0	Anaerococcus	厌氧球菌属	2.481	0.01	2	0	1	0.0052	1.32	2	0	1	G+	id|09671127|ref|BAC_0622332|
17S0284292-1	Cupriavidus_nantongensis	贪铜菌*	136/7075719	#N/A	#N/A	0.0019	1	0.1413	0	Cupriavidus	贪铜菌属	0.3959	0	1	0	1	0.0015	1	1	0	1	G-	id|03568078|ref|BAC_0492983|
17S0284292-1	Nocardiopsis_dassonvillei	达松威尔拟诺卡菌	129/6543312	133/6543312	Same	0.002	1	0.1528	0	Nocardiopsis	拟诺卡菌属	0.1528	0	1	0	1	0.0016	1	1	0	1	G+	id|03558585|ref|BAC_0240736|
17S0284292-1	Tissierellia_bacterium_KA00581	-	3001/1601558	2932/1931012	Different	0.1874	3.7	56.1953	0.28	-	-	-	-	90	13	-	0.1487	2.94	71	10	-	G+	id|00140670|ref|BAC_0405955|
17S0284292-1	Lachnospiraceae_bacterium_oral_taxon_500	-	247/3288790	2932/1931012	Different	0.0075	3.45	2.1284	0.01	-	-	-	-	7	4	-	0.006	2.74	6	3	-	G+	id|08811604|ref|BAC_0750650|
17S0284292-1	Eubacterium_brachy	-	5891/1544705	2932/1931012	Different	0.3814	6.57	192.27	0.95	-	-	-	-	297	2	-	0.3027	5.21	236	2	-	G+	id|07205705|ref|BAC_0502350|
17S0284292-1	Actinomyces_viscosus	粘放线菌	33/3134536	#N/A	#N/A	0.001	2.88	0.9571	0	Actinomyces	放线菌属	0.9571	0	3	0	0	0.0008	2.29	2	0	0	G+	id|09907617|ref|BAC_0569234|
17S0284292-1	Atopobium_rimae	龈裂阿托波菌	47/1630016	#N/A	#N/A	0.0029	1	0.6135	0	Atopobium	阿托波菌属	0.6135	0	1	0	0	0.0023	1	1	0	0	G+	id|09265540|ref|BAC_0609437|
17S0284292-1	Azotobacter_vinelandii	棕色固氮菌	223/5366370	378/5366370	Same	0.0042	1	0.3727	0	Azotobacter	固氮菌属	0.3727	0	2	0	0	0.0033	1	2	0	0	G-	id|09928026|ref|BAC_0004122|
17S0284292-1	Brachybacterium_faecium	类短状杆菌	92/3614992	93/3614992	Same	0.0025	1	0.2766	0	Brachybacterium	短状杆菌属	0.2766	0	1	0	0	0.002	1	1	0	0	G+	id|08059224|ref|BAC_0801740|
17S0284292-1	Bradyrhizobium_S23321	慢生根瘤菌*	103/7231841	#N/A	#N/A	0.0014	1	0.1383	0	Bradyrhizobium	慢生根瘤菌属	0.1383	0	1	0	0	0.0011	1	1	0	0	G-	id|00446926|ref|BAC_0603257|
17S0284292-1	Chromobacterium_violaceum	紫色色杆菌	81/4751080	101/4751080	Same	0.0017	1	0.2105	0	Chromobacterium	色杆菌属	0.2105	0	1	0	0	0.0013	1	1	0	0	G-	id|06722654|ref|BAC_0754890|
17S0284292-1	Desulfosporosinus_acidiphilus	-	42/4926837	2932/1931012	Different	0.0008	1	0.203	0	Desulfosporosinus	-	0.203	0	1	0	0	0.0006	1	1	0	0	G-	id|05453904|ref|BAC_0237009|
17S0284292-1	Enterobacter_asburiae	阿氏肠杆菌	148/4753402	#N/A	#N/A	0.0031	1	0.2104	0	Enterobacter	肠杆菌属	0.4163	0	1	0	0	0.0025	1	1	0	0	G-	id|03991000|ref|BAC_0468420|
17S0284292-1	Enterobacter_ludwigii	路德维希肠杆菌	150/4857439	#N/A	#N/A	0.0031	1	0.2059	0	Enterobacter	肠杆菌属	0.4163	0	1	0	0	0.0025	1	1	0	0	G-	id|06067999|ref|BAC_0641167|
17S0284292-1	Escherichia_vulneris	伤口埃希菌	44/4375121	#N/A	#N/A	0.001	1	0.2286	0	Escherichia	埃希菌属	0.2286	0	1	0	0	0.0008	1	1	0	0	G-	id|06827296|ref|BAC_0304109|
17S0284292-1	Eubacterium_saphenum	-	64/1084901	2932/1931012	Different	0.0059	1	0.9217	0	-	-	-	-	1	0	-	0.0047	1	1	0	-	G+	id|03851001|ref|BAC_0693538|
17S0284292-1	Eubacterium_sulci	-	62/1739380	2932/1931012	Different	0.0036	1	0.5749	0	-	-	-	-	1	0	-	0.0029	1	1	0	-	G+	id|05633660|ref|BAC_0662216|
17S0284292-1	Eubacterium_yurii	-	70/2511160	2932/1931012	Different	0.0028	1	0.3982	0	Peptoanaerobacter	-	0.3982	0	1	0	0	0.0022	1	1	0	0	G+	id|02033841|ref|BAC_0121188|
17S0284292-1	Finegoldia_magna	大芬戈尔德菌	195/1797577	10896/1797577	Same	0.0109	1	1.1126	0.01	Finegoldia	芬戈尔德菌属	1.1126	0.01	2	0	0	0.0087	1	2	0	0	G+	id|00780282|ref|BAC_0102616|
17S0284292-1	Helcococcus_kunzii	孔氏创伤球菌	377/2096474	#N/A	#N/A	0.018	6.53	8.5858	0.04	Helcococcus	创伤球菌属	14.303	0.07	18	0	0	0.0143	5.18	14	0	0	G+	id|09288913|ref|BAC_0289218|
17S0284292-1	Helcococcus_sueciensis	创伤球菌*	194/1574187	#N/A	#N/A	0.0123	6.28	5.7172	0.03	Helcococcus	创伤球菌属	14.303	0.07	9	0	0	0.0098	4.98	7	0	0	G+	id|09864645|ref|BAC_0444629|
17S0284292-1	Leptothrix_cholodnii	克洛德纤毛菌	148/4909403	153/4909403	Same	0.003	1	0.2037	0	Leptothrix	纤毛菌属	0.2037	0	1	0	0	0.0024	1	1	0	0	-	id|09630384|ref|BAC_0848784|
17S0284292-1	Oribacterium_parvum	-	74/2470873	2932/1931012	Different	0.003	1	0.4047	0	Oribacterium	-	0.4047	0	1	0	0	0.0024	1	1	0	0	G+	id|04708703|ref|BAC_0962787|
17S0284292-1	Peptostreptococcaceae_bacterium_CCRI_22567	-	65/2384640	2932/1931012	Different	0.0027	1	0.4194	0	Criibacterium	-	0.4194	0	1	0	0	0.0021	1	1	0	0	G+	id|02966732|ref|BAC_0978770|
17S0284292-1	Peptostreptococcaceae_bacterium_oral_taxon_113	-	200/2089533	2932/1931012	Different	0.0096	1	1.9143	0.01	-	-	-	-	4	0	-	0.0076	1	3	0	-	G+	id|07063059|ref|BAC_0446231|

## Sheet: 17S0284293.bac.anno
#Sample	Species	Coverage	CovRate	Depth	Abs_Abu	Re_Abu	Genus	Genus_Abs_Abu	Genus_Re_Abu	MRN	SMRN	SMRNG	SDCOV	SDdepth	SDMRN	SDSMRN	SDSMRNG	Gram	ID
17S0284293-1	Burkholderia_cenocepacia	122/7971389	0.0015	1	0.1254	5.19	Burkholderia	0.8147	33.73	1	0	5	0.0016	1.1	1	0	5	G-	id|04770292|ref|BAC_0083095|
17S0284293-1	Burkholderia_gladioli	109/8114449	0.0013	1	0.1232	5.1	Burkholderia	0.8147	33.73	1	0	5	0.0014	1.1	1	0	5	G-	id|02645776|ref|BAC_0488953|
17S0284293-1	Burkholderia_multivorans	223/6841388	0.0033	1	0.2923	12.1	Burkholderia	0.8147	33.73	2	0	5	0.0036	1.1	2	0	5	G-	id|05665126|ref|BAC_0949306|
17S0284293-1	Burkholderia_vietnamiensis	173/7305580	0.0024	1	0.2738	11.33	Burkholderia	0.8147	33.73	2	0	5	0.0026	1.1	2	0	5	G-	id|09005694|ref|BAC_0301752|
17S0284293-1	Staphylococcus_epidermidis	404/2616530	0.015	1	1.1466	47.47	Staphylococcus	1.1466	47.47	3	3	3	0.0164	1.1	3	3	3	G+	id|01354439|ref|BAC_0754145|
17S0284293-1	Acinetobacter_baumannii	138/4138388	0.0033	1	0.2416	10	Acinetobacter	0.2416	10	1	1	1	0.0036	1.1	1	1	1	G-	id|07453275|ref|BAC_0094560|
17S0284293-1	Yersinia_pestis	143/4702289	0.003	1	0.2127	8.81	Yersinia	0.2127	8.81	1	0	1	0.0033	1.1	1	0	1	G-	id|00042883|ref|BAC_0953223|

[truncated: 119 more sheets: 17S0284296.bac.anno, 17S0284297.bac.anno, 17S0284300.bac.anno, 17S0284309.bac.anno, 17S0284310.bac.anno, 17S0284313.bac.anno, 17S0284314.bac.anno, 17S0836231.bac.anno, 17S0836232.bac.anno, 17S0836233.bac.anno, 17S0836235.bac.anno, 17S0836238.bac.anno, 17S0836736bac.anno, 17S0836738.bac.anno, 17S0837041.bac.anno, 17S0837042.bac.anno, 17S0837043.bac.anno, 17S0837046.bac.anno, 17S0837049.bac.anno, 17S0837490.bac.anno …]
