# Supplementary material for: Pathogenic Detection by Metagenomic Next-Generation Sequencing in Osteoarticular Infections
Source: Front Cell Infect Microbiol. 2020 Sep 17;10:471. doi: 10.3389/fcimb.2020.00471 (PMC7527540; doi:10.3389/fcimb.2020.00471)
Supplement: Supplementary file 3 [file Table_3.xlsx]

## Sheet: 17S0146542.fungi.anno
Supplementary TABLE 3.The sequencing fungal results of all samples in infection group
#Sample	Species	Coverage	CovRate	Depth	Abs_Abu	Re_Abu	Genus	Genus_Abs_Abu	Genus_Re_Abu	MRN	SMRN	SMRNG	SDCOV	SDdepth	SDMRN	SDSMRN	SDSMRNG	ID
17S0146542	Candida_parapsilosis	122286/13078718	0.935	1.01	79.9773	98.69	Candida	80.2737	99.06	1046	1022	1028	2.4243	2.62	2712	2650	2665	id|06382678|ref|FUNGI_0988405|
17S0146542	Aspergillus_flavus	46/36895644	0.0001	1	0.0271	0.03	Aspergillus	0.0271	0.03	1	0	0	0.0003	2.59	3	0	0	id|02686050|ref|FUNGI_0045898|
17S0146542	Candida_albicans	112/14282736	0.0008	1	0.07	0.09	Candida	80.2737	99.06	1	0	1028	0.0021	2.59	3	0	2665	id|09854242|ref|FUNGI_0855402|
17S0146542	Candida_orthopsilosis	250/12659471	0.002	1	0.158	0.19	Candida	80.2737	99.06	2	0	1028	0.0052	2.59	5	0	2665	id|00179389|ref|FUNGI_0123739|
17S0146542	Candida_tropicalis	125/14630369	0.0008	1	0.0684	0.08	Candida	80.2737	99.06	1	0	1028	0.0021	2.59	3	0	2665	id|03263424|ref|FUNGI_0092621|
17S0146542	Chaetomium_globosum	43/34887299	0.0001	1	0.0287	0.04	Chaetomium	0.0287	0.04	1	0	0	0.0003	2.59	3	0	0	id|02374583|ref|FUNGI_0847443|
17S0146542	Geotrichum_candidum	39/41390111	0.0001	1	0.0242	0.03	Geotrichum	0.0242	0.03	1	0	0	0.0003	2.59	3	0	0	id|01670571|ref|FUNGI_0210863|
17S0146542	Lachancea_waltii	47/10919232	0.0004	1	0.0916	0.11	Lachancea	0.0916	0.11	1	0	0	0.001	2.59	3	0	0	id|08024947|ref|FUNGI_0085592|
17S0146542	Phanerochaete_chrysosporium	314/29855776	0.001	1.17	0.2345	0.29	Phanerochaete	0.2345	0.29	7	0	0	0.0026	3.03	18	0	0	id|00238214|ref|FUNGI_0235442|
17S0146542	Rhizopus_microsporus	56/49605625	0.0001	1	0.0202	0.02	Rhizopus	0.0202	0.02	1	0	0	0.0003	2.59	3	0	0	id|03088287|ref|FUNGI_0377483|

## Sheet: 17S0282150.fungi.anno
#Sample	Species	Coverage	CovRate	Depth	Abs_Abu	Re_Abu	Genus	Genus_Abs_Abu	Genus_Re_Abu	MRN	SMRN	SMRNG	SDCOV	SDdepth	SDMRN	SDSMRN	SDSMRNG	ID
17S0282150-1	Aspergillus_clavatus	39/25595161	0.00015	1	0.0391	3.81	Aspergillus	0.0391	3.81	1	0	0	0.0001	1	1	0	0	id|07000911|ref|FUNGI_0714347|
17S0282150-1	Lachancea_waltii	233/10919232	0.0021	1.1	0.3666	35.7	Lachancea	0.3666	35.7	4	0	0	0.0011	1	2	0	0	id|08024947|ref|FUNGI_0085592|
17S0282150-1	Phanerochaete_chrysosporium	591/29855776	0.002	1.1	0.3686	35.89	Phanerochaete	0.3686	35.89	11	0	0	0.0011	1	6	0	0	id|00238214|ref|FUNGI_0235442|
17S0282150-1	Saccharomyces_paradoxus	124/11880927	0.001	1.7	0.2527	24.61	Saccharomyces	0.2527	24.61	3	0	0	0.0005	1	2	0	0	id|02376355|ref|FUNGI_0850947|

## Sheet: 17S0284212.fungi.anno
#Sample	Species	Coverage	CovRate	Depth	Abs_Abu	Re_Abu	Genus	Genus_Abs_Abu	Genus_Re_Abu	MRN	SMRN	SMRNG	SDCOV	SDdepth	SDMRN	SDSMRN	SDSMRNG	ID
17S0284212_6	Geotrichum_candidum	158/41390111	0.0004	1	0.0242	3.02	Geotrichum	0.0242	3.02	1	1	1	0.0002	1	1	1	1	id|01670571|ref|FUNGI_0210863|
17S0284212_6	Aspergillus_flavus	47/36895644	0.0001	1	0.0271	3.38	Aspergillus	0.0271	3.38	1	0	0	0.0001	1	1	0	0	id|02686050|ref|FUNGI_0045898|
17S0284212_6	Hamiltosporidium_tvaerminnensis	77/13688659	0.0006	1	0.1461	18.22	Hamiltosporidium	0.1461	18.22	2	0	0	0.0004	1	1	0	0	id|07804023|ref|FUNGI_0261806|
17S0284212_6	Lachancea_waltii	150/10919232	0.0014	1	0.1832	22.85	Lachancea	0.1832	22.85	2	0	0	0.0009	1	1	0	0	id|08024947|ref|FUNGI_0085592|
17S0284212_6	Phanerochaete_chrysosporium	303/29855776	0.001	1.13	0.2345	29.24	Phanerochaete	0.2345	29.24	7	0	0	0.0006	1	4	0	0	id|00238214|ref|FUNGI_0235442|
17S0284212_6	Phycomyces_blakesleeanus	30/53939957	0.0001	1	0.0185	2.31	Phycomyces	0.0185	2.31	1	0	0	0.0001	1	1	0	0	id|04608330|ref|FUNGI_0536214|
17S0284212_6	Saccharomyces_paradoxus	146/11880927	0.0012	1	0.1683	20.99	Saccharomyces	0.1683	20.99	2	0	0	0.0007	1	1	0	0	id|02376355|ref|FUNGI_0850947|

## Sheet: 17S0284234.fungi.anno
#Sample	Species	Coverage	CovRate	Depth	Abs_Abu	Re_Abu	Genus	Genus_Abs_Abu	Genus_Re_Abu	MRN	SMRN	SMRNG	SDCOV	SDdepth	SDMRN	SDSMRN	SDSMRNG	ID
17S0284234_14	Aspergillus_flavus	54/36895644	0.00015	1	0.0272	2.38	Aspergillus	0.0272	2.38	1	0	0	0.0001	1	0	0	0	id|02686050|ref|FUNGI_0045898|
17S0284234_14	Lachancea_waltii	283/10919232	0.0026	1	0.4582	40.05	Lachancea	0.4582	40.05	5	0	0	0.0012	1	2	0	0	id|08024947|ref|FUNGI_0085592|
17S0284234_14	Phanerochaete_chrysosporium	544/29855776	0.0018	1	0.2346	20.51	Phanerochaete	0.2346	20.51	7	1	1	0.0008	1	3	0	0	id|00238214|ref|FUNGI_0235442|
17S0284234_14	Saccharomyces_mikatae	43/11486721	0.00037	1	0.0872	7.62	Saccharomyces	0.4241	37.07	1	0	0	0.0002	1	0	0	0	id|04831707|ref|FUNGI_0025986|
17S0284234_14	Saccharomyces_paradoxus	178/11880927	0.0015	1.5	0.3369	29.45	Saccharomyces	0.4241	37.07	4	0	0	0.0007	1	2	0	0	id|02376355|ref|FUNGI_0850947|

## Sheet: 17S0284235.fungi.anno
#Sample	Species	Coverage	CovRate	Depth	Abs_Abu	Re_Abu	Genus	Genus_Abs_Abu	Genus_Re_Abu	MRN	SMRN	SMRNG	SDCOV	SDdepth	SDMRN	SDSMRN	SDSMRNG	Gram	ID
17S0284235_7	negative

## Sheet: 17S0284258.fungi.anno
#Sample	Species	Coverage	CovRate	Depth	Abs_Abu	Re_Abu	Genus	Genus_Abs_Abu	Genus_Re_Abu	MRN	SMRN	SMRNG	SDCOV	SDdepth	SDMRN	SDSMRN	SDSMRNG	ID
17S0284258-1	Candida_parapsilosis	1168/13078718	0.0089	1	0.6882	36.75	Candida	0.6882	36.75	9	9	9	0.0065	1	7	7	7	id|06382678|ref|FUNGI_0988405|
17S0284258-1	Phanerochaete_chrysosporium	552/29855776	0.0018	1	0.2681	14.32	Phanerochaete	0.2681	14.32	8	1	1	0.0013	1	6	1	1	id|00238214|ref|FUNGI_0235442|
17S0284258-1	Aspergillus_flavus	51/36895644	0.00014	1	0.0272	1.45	Aspergillus	0.0272	1.45	1	0	0	0.0001	1	1	0	0	id|02686050|ref|FUNGI_0045898|
17S0284258-1	Chaetomium_globosum	49/34887299	0.00014	1	0.0291	1.55	Chaetomium	0.0291	1.55	1	0	0	0.0001	1	1	0	0	id|02374583|ref|FUNGI_0847443|
17S0284258-1	Lachancea_waltii	96/10919232	0.00088	1	0.1833	9.79	Lachancea	0.1833	9.79	2	0	0	0.0006	1	1	0	0	id|08024947|ref|FUNGI_0085592|
17S0284258-1	Saccharomyces_mikatae	45/11486721	0.00039	1	0.0872	4.66	Saccharomyces	0.6768	36.14	1	0	0	0.0003	1	1	0	0	id|04831707|ref|FUNGI_0025986|
17S0284258-1	Saccharomyces_paradoxus	232/11880927	0.002	1.8	0.5896	31.48	Saccharomyces	0.6768	36.14	7	0	0	0.0015	1.32	5	0	0	id|02376355|ref|FUNGI_0850947|

## Sheet: 17S0284288.fungi.anno
#Sample	Species	Coverage	CovRate	Depth	Abs_Abu	Re_Abu	Genus	Genus_Abs_Abu	Genus_Re_Abu	MRN	SMRN	SMRNG	SDCOV	SDdepth	SDMRN	SDSMRN	SDSMRNG	ID
17S0284288-1	Phanerochaete_chrysosporium	823/29855776	0.0028	1.1	0.4691	51.25	Phanerochaete	0.4691	51.25	14	2	2	0.002	1	10	1	1	id|00238214|ref|FUNGI_0235442|
17S0284288-1	Lachancea_waltii	211/10919232	0.0019	1	0.2749	30.03	Lachancea	0.2749	30.03	3	0	0	0.0014	1	2	0	0	id|08024947|ref|FUNGI_0085592|
17S0284288-1	Saccharomyces_mikatae	45/11486721	0.00039	1	0.0872	9.53	Saccharomyces	0.1714	18.72	1	0	0	0.0003	1	1	0	0	id|04831707|ref|FUNGI_0025986|
17S0284288-1	Saccharomyces_paradoxus	40/11880927	0.00034	1	0.0842	9.2	Saccharomyces	0.1714	18.72	1	0	0	0.0002	1	1	0	0	id|02376355|ref|FUNGI_0850947|

## Sheet: 17S0284291.fungi.anno
#Sample	Species	Coverage	CovRate	Depth	Abs_Abu	Re_Abu	Genus	Genus_Abs_Abu	Genus_Re_Abu	MRN	SMRN	SMRNG	SDCOV	SDdepth	SDMRN	SDSMRN	SDSMRNG	ID
17S0284291-1	Albugo_laibachii	38/32805071	0.0001	1	0.0305	2.12	Albugo	0.0305	2.12	1	0	0	0.0001	1	1	0	0	id|08553881|ref|FUNGI_0734727|
17S0284291-1	Aspergillus_flavus	175/36895644	0.0005	1	0.0813	5.65	Aspergillus	0.0813	5.65	3	0	0	0.0004	1	2	0	0	id|02686050|ref|FUNGI_0045898|
17S0284291-1	Enterocytozoon_bieneusi	129/3878058	0.0033	1	0.2579	17.93	Enterocytozoon	0.2579	17.93	1	0	0	0.0027	1	1	0	0	id|00183862|ref|FUNGI_0426476|
17S0284291-1	Lachancea_waltii	236/10919232	0.0022	1.19	0.3663	25.46	Lachancea	0.3663	25.46	4	0	0	0.0018	1	3	0	0	id|08024947|ref|FUNGI_0085592|
17S0284291-1	Neosartorya_fischeri	137/31774387	0.0004	1.76	0.0629	4.37	Neosartorya	0.0629	4.37	2	0	0	0.0003	1.42	2	0	0	id|05882047|ref|FUNGI_0566147|
17S0284291-1	Neurospora_crassa	30/41102578	0.0001	1	0.0243	1.69	Neurospora	0.0243	1.69	1	0	0	0.0001	1	1	0	0	id|08511425|ref|FUNGI_0011474|
17S0284291-1	Phanerochaete_chrysosporium	367/29855776	0.0012	1.16	0.268	18.63	Phanerochaete	0.268	18.63	8	0	0	0.001	1	6	0	0	id|00238214|ref|FUNGI_0235442|
17S0284291-1	Pichia_pastoris	37/9597635	0.0004	1	0.1042	7.24	Komagataella	0.1042	7.24	1	0	0	0.0003	1	1	0	0	id|07241917|ref|FUNGI_0054745|
17S0284291-1	Saccharomyces_paradoxus	86/11880927	0.0007	1	0.1683	11.7	Saccharomyces	0.1683	11.7	2	0	0	0.0006	1	2	0	0	id|02376355|ref|FUNGI_0850947|
17S0284291-1	Sordaria_macrospora	188/40002837	0.0005	2.14	0.075	5.21	Sordaria	0.075	5.21	3	0	0	0.0004	1.73	2	0	0	id|07140983|ref|FUNGI_0156883|

## Sheet: 17S0284292.fungi.anno
#Sample	Species	Coverage	CovRate	Depth	Abs_Abu	Re_Abu	Genus	Genus_Abs_Abu	Genus_Re_Abu	MRN	SMRN	SMRNG	SDCOV	SDdepth	SDMRN	SDSMRN	SDSMRNG	ID
17S0284292-1	Nosema_bombycis	138/15705836	0.0009	1	0.0637	2.32	Nosema	0.0637	2.32	1	1	1	0.0007	1	1	1	1	id|08115673|ref|FUNGI_0922159|
17S0284292-1	Saccharomyces_mikatae	95/11486721	0.0008	1	0.0871	3.18	Saccharomyces	0.2554	9.31	1	1	1	0.0006	1	1	1	1	id|04831707|ref|FUNGI_0025986|
17S0284292-1	Albugo_laibachii	188/32805071	0.0006	3.17	0.2134	7.78	Albugo	0.2134	7.78	7	0	0	0.0005	2.52	6	0	0	id|08553881|ref|FUNGI_0734727|
17S0284292-1	Enterocytozoon_bieneusi	106/3878058	0.0027	1	0.5157	18.81	Enterocytozoon	0.5157	18.81	2	0	0	0.0021	1	2	0	0	id|00183862|ref|FUNGI_0426476|
17S0284292-1	Geotrichum_candidum	41/41390111	0.0001	1	0.0242	0.88	Geotrichum	0.0242	0.88	1	0	0	0.0001	1	1	0	0	id|01670571|ref|FUNGI_0210863|
17S0284292-1	Hyaloperonospora_arabidopsidis	127/78411605	0.0002	2.58	0.0383	1.4	Hyaloperonospora	0.0383	1.4	3	0	0	0.0002	2.05	2	0	0	id|01692628|ref|FUNGI_0864495|
17S0284292-1	Lachancea_waltii	115/10919232	0.001	1	0.1832	6.68	Lachancea	0.1832	6.68	2	0	0	0.0008	1	2	0	0	id|08024947|ref|FUNGI_0085592|
17S0284292-1	Neosartorya_fischeri	357/31774387	0.0011	8.72	0.8812	32.14	Neosartorya	0.8812	32.14	28	0	0	0.0009	6.92	22	0	0	id|05882047|ref|FUNGI_0566147|
17S0284292-1	Phanerochaete_chrysosporium	173/29855776	0.0006	1	0.067	2.44	Phanerochaete	0.067	2.44	2	0	0	0.0005	1	2	0	0	id|00238214|ref|FUNGI_0235442|
17S0284292-1	Saccharomyces_paradoxus	111/11880927	0.0009	1	0.1683	6.14	Saccharomyces	0.2554	9.31	2	0	1	0.0007	1	2	0	1	id|02376355|ref|FUNGI_0850947|

## Sheet: 17S0284293.fungi.anno
#Sample	Species	Coverage	CovRate	Depth	Abs_Abu	Re_Abu	Genus	Genus_Abs_Abu	Genus_Re_Abu	MRN	SMRN	SMRNG	SDCOV	SDdepth	SDMRN	SDSMRN	SDSMRNG	ID
17S0284293-1	Blastomyces_dermatitidis	47/66608943	7.1e-05	1	0.015	2.42	Blastomyces	0.015	2.42	1	0	0	0.0001	1.1	1	0	0	id|06994680|ref|FUNGI_0563313|
17S0284293-1	Clavispora_lusitaniae	109/12114972	0.0009	1	0.1651	26.65	Clavispora	0.1651	26.65	2	0	0	0.001	1.1	2	0	0	id|02915941|ref|FUNGI_0409830|
17S0284293-1	Cyberlindnera_jadinii	61/13991877	0.00044	1	0.0715	11.54	Cyberlindnera	0.0715	11.54	1	0	0	0.0005	1.1	1	0	0	id|06510827|ref|FUNGI_0539903|
17S0284293-1	Lachancea_waltii	131/10919232	0.0012	1	0.1833	29.58	Lachancea	0.1833	29.58	2	0	0	0.0013	1.1	2	0	0	id|08024947|ref|FUNGI_0085592|
17S0284293-1	Phanerochaete_chrysosporium	206/29855776	0.00069	1	0.1005	16.22	Phanerochaete	0.1005	16.22	3	0	0	0.0008	1.1	3	0	0	id|00238214|ref|FUNGI_0235442|
17S0284293-1	Saccharomyces_paradoxus	58/11880927	0.00049	1	0.0842	13.59	Saccharomyces	0.0842	13.59	1	0	0	0.0005	1.1	1	0	0	id|02376355|ref|FUNGI_0850947|

[truncated: 119 more sheets: 17S0284296.fungi.anno, 17S0284297.fungi.anno, 17S0284300.fungi.anno, 17S0284309.fungi.anno, 17S0284310.fungi.anno, 17S0284313.fungi.anno, 17S0284314.fungi.anno, 17S0836231.fungi.anno, 17S0836232.fungi.anno, 17S0836233.fungi.anno, 17S0836235.fungi.anno, 17S0836238.fungi.anno, 17S0836736.fungi.anno, 17S0836738.fungi.anno, 17S0837041.fungi.anno, 17S0837042.fungi.anno, 17S0837043.fungi.anno, 17S0837046.fungi.anno, 17S0837049.fungi.anno, 17S0837490.fungi.anno …]
