# Supplementary material for: Pathogenic Detection by Metagenomic Next-Generation Sequencing in Osteoarticular Infections
Source: Front Cell Infect Microbiol. 2020 Sep 17;10:471. doi: 10.3389/fcimb.2020.00471 (PMC7527540; doi:10.3389/fcimb.2020.00471)
Supplement: Supplementary file 4 [file Table_4.xlsx]

## Sheet: 17S0284238.bac.anno
#Sample	Species	Coverage	CovRate	Depth	Abs_Abu	Re_Abu	Genus	Genus_Abs_Abu	Genus_Re_Abu	MRN	SMRN	SMRNG	SDCOV	SDdepth	SDMRN	SDSMRN	SDSMRNG	Gram	ID
17S0284238_12	Burkholderia_383	6058/8676277	0.07	1	6.1086	22.64	Burkholderia	16.7942	62.25	53	25	125	0.0812	1.16	61	29	145	G-	id|06850006|ref|BAC_0039164|
17S0284238_12	Burkholderia_cepacia	1817/8147134	0.022	1	1.9639	7.28	Burkholderia	16.7942	62.25	16	3	125	0.0255	1.16	19	3	145	G-	id|04421473|ref|BAC_0050360|
17S0284238_12	Burkholderia_ambifaria	1097/7484986	0.015	1	1.4696	5.45	Burkholderia	16.7942	62.25	11	2	125	0.0174	1.16	13	2	145	G-	id|04126506|ref|BAC_0804194|
17S0284238_12	Burkholderia_multivorans	965/6841388	0.014	1	1.3155	4.88	Burkholderia	16.7942	62.25	9	1	125	0.0162	1.16	10	1	145	G-	id|05665126|ref|BAC_0949306|
17S0284238_12	Burkholderia_pseudomallei	383/7428072	0.0052	1	0.5385	2	Burkholderia	16.7942	62.25	4	1	125	0.006	1.16	5	1	145	G-	id|03160365|ref|BAC_0419910|
17S0284238_12	Burkholderia_thailandensis	456/6731379	0.0068	1	0.7428	2.75	Burkholderia	16.7942	62.25	5	1	125	0.0079	1.16	6	1	145	G-	id|01022781|ref|BAC_0531645|
17S0284238_12	Burkholderia_CCGE1002	130/7395722	0.0018	1	0.1352	0.5	Burkholderia	16.7942	62.25	1	0	125	0.0021	1.16	1	0	145	G-	id|03864733|ref|BAC_0323266|
17S0284238_12	Burkholderia_KJ006	777/6584551	0.012	1	1.215	4.5	Burkholderia	16.7942	62.25	8	0	125	0.0139	1.16	9	0	145	G-	id|01200308|ref|BAC_0925409|
17S0284238_12	Burkholderia_cenocepacia	1566/7971389	0.02	1	1.8817	6.98	Burkholderia	16.7942	62.25	15	0	125	0.0232	1.16	17	0	145	G-	id|04770292|ref|BAC_0083095|
17S0284238_12	Burkholderia_gladioli	116/8114449	0.0014	1	0.1232	0.46	Burkholderia	16.7942	62.25	1	0	125	0.0016	1.16	1	0	145	G-	id|02645776|ref|BAC_0488953|
17S0284238_12	Burkholderia_mallei	181/5848380	0.0031	1	0.342	1.27	Burkholderia	16.7942	62.25	2	0	125	0.0036	1.16	2	0	145	G-	id|07069181|ref|BAC_0045637|
17S0284238_12	Burkholderia_vietnamiensis	768/7305580	0.011	1	0.9582	3.55	Burkholderia	16.7942	62.25	7	0	125	0.0128	1.16	8	0	145	G-	id|09005694|ref|BAC_0301752|
17S0284238_12	Propionibacterium_acnes	1505/2560282	0.059	1	5.0776	18.82	Propionibacterium	5.4735	20.29	13	12	13	0.0684	1.16	15	14	15	G+	id|08674738|ref|BAC_0164449|
17S0284238_12	Propionibacterium_avidum	99/2526138	0.0039	1	0.3959	1.47	Propionibacterium	5.4735	20.29	1	0	13	0.0045	1.16	1	0	15	G+	id|04253354|ref|BAC_0387783|
17S0284238_12	Acidovorax_ebreus	116/3796573	0.0031	1	0.5268	1.95	Acidovorax	0.944	3.5	2	1	1	0.0036	1.16	2	1	1	G-	id|00941284|ref|BAC_0929442|
17S0284238_12	Acinetobacter_lwoffii	123/2970206	0.0041	1	0.3367	1.25	Acinetobacter	0.3367	1.25	1	1	1	0.0048	1.16	1	1	1	G-	id|07373057|ref|BAC_0315372|
17S0284238_12	Cupriavidus_metallidurans	125/3928089	0.0032	1	0.2546	0.94	Cupriavidus	0.2546	0.94	1	1	1	0.0037	1.16	1	1	1	G-	id|01126966|ref|BAC_0133964|
17S0284238_12	Methylibium_petroleiphilum	77/4044195	0.0019	1	0.2473	0.92	Methylibium	0.2473	0.92	1	1	1	0.0022	1.16	1	1	1	G-	id|03562927|ref|BAC_0615547|
17S0284238_12	Micrococcus_luteus	115/2501097	0.0046	1	0.3998	1.48	Micrococcus	0.3998	1.48	1	1	1	0.0053	1.16	1	1	1	G+	id|09625281|ref|BAC_0095118|
17S0284238_12	Ralstonia_solanacearum	95/3716413	0.0026	1	0.2691	1	Ralstonia	0.2691	1	1	1	1	0.003	1.16	1	1	1	G-	id|02536164|ref|BAC_0769927|
17S0284238_12	Rothia_dentocariosa	138/2506025	0.0055	1	0.399	1.48	Rothia	0.399	1.48	1	1	1	0.0064	1.16	1	1	1	G+	id|07834652|ref|BAC_0080779|
17S0284238_12	Staphylococcus_epidermidis	83/2616530	0.0032	1	0.3822	1.42	Staphylococcus	0.3822	1.42	1	1	1	0.0037	1.16	1	1	1	G+	id|01354439|ref|BAC_0754145|
17S0284238_12	Streptococcus_oralis	116/1958690	0.0059	1	0.5105	1.89	Streptococcus	0.5105	1.89	1	1	1	0.0068	1.16	1	1	1	G+	id|01965940|ref|BAC_0412615|
17S0284238_12	Acidovorax_JS42	87/4448856	0.002	1	0.2248	0.83	Acidovorax	0.944	3.5	1	0	1	0.0023	1.16	1	0	1	G-	id|08818146|ref|BAC_0636859|
17S0284238_12	Acidovorax_KKS102	118/5196935	0.0023	1	0.1924	0.71	Acidovorax	0.944	3.5	1	0	1	0.0027	1.16	1	0	1	G-	id|09678632|ref|BAC_0561432|
17S0284238_12	Delftia_Cs1	132/6685842	0.002	1	0.1496	0.55	Delftia	0.1496	0.55	1	0	1	0.0023	1.16	1	0	1	G-	id|02404121|ref|BAC_0841118|
17S0284238_12	Methylotenera_301	91/3059871	0.003	1	0.3268	1.21	Methylotenera	0.3268	1.21	1	0	1	0.0035	1.16	1	0	1	G-	id|01372802|ref|BAC_0347658|
17S0284238_12	Pseudomonas_aeruginosa	114/6764661	0.0017	1	0.1478	0.55	Pseudomonas	0.351	1.3	1	0	1	0.002	1.16	1	0	1	G-	id|09239455|ref|BAC_0606125|
17S0284238_12	Pseudomonas_fulva	112/4920769	0.0023	1	0.2032	0.75	Pseudomonas	0.351	1.3	1	0	1	0.0027	1.16	1	0	1	G-	id|00368536|ref|BAC_0758888|
17S0284238_12	Bradyrhizobium_S23321	59/7231841	0.00082	1	0.1383	0.51	Bradyrhizobium	0.1383	0.51	1	0	0	0.001	1.16	1	0	0	G-	id|00446926|ref|BAC_0603257|

## Sheet: 17S0284255.bac.anno
#Sample	Species	Coverage	CovRate	Depth	Abs_Abu	Re_Abu	Genus	Genus_Abs_Abu	Genus_Re_Abu	MRN	SMRN	SMRNG	SDCOV	SDdepth	SDMRN	SDSMRN	SDSMRNG	Gram	ID
17S0284255-1	Burkholderia_cenocepacia	112/7971389	0.0014	1	0.1254	100	Burkholderia	0.1254	100	1	0	1	0.001	1	1	0	1	G-	id|04770292|ref|BAC_0083095|

## Sheet: 17S0284286.bac.anno
#Sample	Species	Coverage	CovRate	Depth	Abs_Abu	Re_Abu	Genus	Genus_Abs_Abu	Genus_Re_Abu	MRN	SMRN	SMRNG	SDCOV	SDdepth	SDMRN	SDSMRN	SDSMRNG	Gram	ID
17S0284286-1	Burkholderia_ambifaria	1381/7484986	0.018	1	1.7368	16.99	Burkholderia	8.6612	84.72	13	1	57	0.0194	1.08	14	1	62	G-	id|04126506|ref|BAC_0804194|
17S0284286-1	Burkholderia_cepacia	1076/8147134	0.013	1	1.3502	13.21	Burkholderia	8.6612	84.72	11	1	57	0.014	1.08	12	1	62	G-	id|04421473|ref|BAC_0050360|
17S0284286-1	Burkholderia_multivorans	952/6841388	0.014	1	1.1694	11.44	Burkholderia	8.6612	84.72	8	1	57	0.0151	1.08	9	1	62	G-	id|05665126|ref|BAC_0949306|
17S0284286-1	Burkholderia_383	583/8676277	0.0067	1	0.5763	5.64	Burkholderia	8.6612	84.72	5	0	57	0.0072	1.08	5	0	62	G-	id|06850006|ref|BAC_0039164|
17S0284286-1	Burkholderia_CCGE1003	63/7043595	0.00089	1	0.142	1.39	Burkholderia	8.6612	84.72	1	0	57	0.001	1.08	1	0	62	G-	id|01683196|ref|BAC_0147921|
17S0284286-1	Burkholderia_KJ006	643/6584551	0.0098	1	0.9112	8.91	Burkholderia	8.6612	84.72	6	0	57	0.0106	1.08	6	0	62	G-	id|01200308|ref|BAC_0925409|
17S0284286-1	Burkholderia_cenocepacia	394/7971389	0.0049	1	0.3763	3.68	Burkholderia	8.6612	84.72	3	0	57	0.0053	1.08	3	0	62	G-	id|04770292|ref|BAC_0083095|
17S0284286-1	Burkholderia_gladioli	102/8114449	0.0013	1	0.1232	1.21	Burkholderia	8.6612	84.72	1	0	57	0.0014	1.08	1	0	62	G-	id|02645776|ref|BAC_0488953|
17S0284286-1	Burkholderia_glumae	61/6733840	0.00091	1	0.1485	1.45	Burkholderia	8.6612	84.72	1	0	57	0.001	1.08	1	0	62	G-	id|03722601|ref|BAC_0859252|
17S0284286-1	Burkholderia_mallei	128/5848380	0.0022	1	0.171	1.67	Burkholderia	8.6612	84.72	1	0	57	0.0024	1.08	1	0	62	G-	id|07069181|ref|BAC_0045637|
17S0284286-1	Burkholderia_pseudomallei	287/7428072	0.0039	1	0.4039	3.95	Burkholderia	8.6612	84.72	3	0	57	0.0042	1.08	3	0	62	G-	id|03160365|ref|BAC_0419910|
17S0284286-1	Burkholderia_thailandensis	342/6731379	0.0051	1	0.5942	5.81	Burkholderia	8.6612	84.72	4	0	57	0.0055	1.08	4	0	62	G-	id|01022781|ref|BAC_0531645|
17S0284286-1	Burkholderia_vietnamiensis	719/7305580	0.0098	1	0.9582	9.37	Burkholderia	8.6612	84.72	7	0	57	0.0106	1.08	8	0	62	G-	id|09005694|ref|BAC_0301752|
17S0284286-1	Cupriavidus_metallidurans	181/3928089	0.0046	1	0.5092	4.98	Cupriavidus	0.6617	6.47	2	1	2	0.005	1.08	2	1	2	G-	id|01126966|ref|BAC_0133964|
17S0284286-1	Cupriavidus_necator	89/6557542	0.0014	1	0.1525	1.49	Cupriavidus	0.6617	6.47	1	1	2	0.0015	1.08	1	1	2	G-	id|06789650|ref|BAC_0663633|
17S0284286-1	Leptothrix_cholodnii	107/4909403	0.0022	1	0.2037	1.99	Leptothrix	0.2037	1.99	1	1	1	0.0024	1.08	1	1	1	-	id|09630384|ref|BAC_0848784|
17S0284286-1	Methylotenera_301	121/3059871	0.004	1	0.3268	3.2	Methylotenera	0.3268	3.2	1	1	1	0.0043	1.08	1	1	1	G-	id|01372802|ref|BAC_0347658|
17S0284286-1	Pandoraea_RB	135/5385252	0.0025	1	0.1857	1.82	Pandoraea	0.3697	3.62	1	0	0	0.0027	1.08	1	0	0	-	id|06000925|ref|BAC_0232472|
17S0284286-1	Pandoraea_pnomenusa	50/5435131	0.00092	1	0.184	1.8	Pandoraea	0.3697	3.62	1	0	0	0.001	1.08	1	0	0	-	id|07516118|ref|BAC_0570570|

## Sheet: 17S0836239.bac.anno
#Sample	Species	Gram	Coverage	Cov_Rate	CR_range	Depth	MRN	MRN_range	SMRN	SMRN_range	SDCOV	SDdepth	SDMRN	SDSMRN	ID
17S0836239	Streptococcus_mitis	G+	51/2146611	0.0024	0-0.0418	1	1	0-7	0	0-5	0.0033	1.36	1	0	id|06582149|ref|BAC_0395579|
17S0836239	Delftia_acidovorans	G-	153/6767514	0.0023	0-0.0238	1	3	0-14	0	0-3	0.0031	1.36	4	0	id|00447934|ref|BAC_0927149|
17S0836239	Burkholderia_cenocepacia	G-	102/7971389	0.0013	0-0.0299	1	2	0-20	0	0-7	0.0018	1.36	3	0	id|04770292|ref|BAC_0083095|
17S0836239	Acinetobacter_oleivorans	G-	51/4152543	0.0012	0-0.0269	1	1	0-10	0	0-3	0.0016	1.36	1	0	id|06817953|ref|BAC_0566454|

## Sheet: 18S0184878.bac.anno
#Sample	Species	Coverage	CovRate	Depth	Abs_Abu	Re_Abu	Genus	Genus_Abs_Abu	Genus_Re_Abu	MRN	SMRN	SMRNG	SDCOV	SDdepth	SDMRN	SDSMRN	SDSMRNG	Gram	ID
18S0184878-1	Burkholderia_multivorans	50/7281887	0.0007	1	0.1373	8.16	Burkholderia	0.5231	31.08	1	0	3	0.0008	1.09	1	0	3	G-	id|05665126|ref|BAC_0949306|
18S0184878-1	Burkholderia_oklahomensis	43/7313683	0.0006	1	0.1367	8.12	Burkholderia	0.5231	31.08	1	0	3	0.0007	1.09	1	0	3	G-	id|00148798|ref|BAC_0144815|
18S0184878-1	Burkholderia_ubonensis	100/8028779	0.0013	1	0.2491	14.8	Burkholderia	0.5231	31.08	2	0	3	0.0014	1.09	2	0	3	G-	id|01029971|ref|BAC_0146005|
18S0184878-1	Ralstonia_insidiosa	50/5808308	0.0009	1	0.1722	10.23	Ralstonia	0.1722	10.23	1	1	1	0.001	1.09	1	1	1	G-	id|08986231|ref|BAC_0594479|
18S0184878-1	Staphylococcus_epidermidis	50/2616530	0.0019	1	0.3822	22.71	Staphylococcus	0.3822	22.71	1	1	1	0.0021	1.09	1	1	1	G+	id|01354439|ref|BAC_0754145|
18S0184878-1	Acidovorax_citrulli	50/5352772	0.0009	1	0.1868	11.1	Acidovorax	0.1868	11.1	1	0	1	0.001	1.09	1	0	1	G-	id|07807609|ref|BAC_0514533|
18S0184878-1	Methylobacterium_chloromethanicum	50/5777908	0.0009	1	0.1731	10.28	Methylobacterium	0.1731	10.28	1	0	1	0.001	1.09	1	0	1	G-	id|02025244|ref|BAC_0072937|
18S0184878-1	Ramlibacter_tataouinensis	45/4070193	0.0011	1	0.2457	14.6	Ramlibacter	0.2457	14.6	1	0	0	0.0012	1.09	1	0	0	G-	id|09850332|ref|BAC_0865622|

## Sheet: 18S4338156.bac.nano
#Sample	Species	Coverage	CovRate	Depth	Abs_Abu	Re_Abu	Genus	Genus_Abs_Abu	Genus_Re_Abu	MRN	SMRN	SMRNG	SDCOV	SDdepth	SDMRN	SDSMRN	SDSMRNG	Gram	ID
18S4338156-1	Burkholderia_glumae	233/6733840	0.0035	1	0.7425	1.92	Burkholderia	9.2452	23.87	5	2	29	0.0023	1	3	1	19	G-	id|03722601|ref|BAC_0859252|
18S4338156-1	Burkholderia_multivorans	394/7281887	0.0054	1	1.0986	2.84	Burkholderia	9.2452	23.87	8	1	29	0.0035	1	5	1	19	G-	id|05665126|ref|BAC_0949306|
18S4338156-1	Burkholderia_stabilis	200/8527967	0.0023	1	0.469	1.21	Burkholderia	9.2452	23.87	4	2	29	0.0015	1	3	1	19	G-	id|08163973|ref|BAC_0992073|
18S4338156-1	Burkholderia_ambifaria	41/7484986	0.0006	1	0.1336	0.34	Burkholderia	9.2452	23.87	1	0	29	0.0004	1	1	0	19	G-	id|04126506|ref|BAC_0804194|
18S4338156-1	Burkholderia_anthina	100/7273081	0.0014	1	0.275	0.71	Burkholderia	9.2452	23.87	2	0	29	0.0009	1	1	0	19	G-	id|07740132|ref|BAC_0518398|
18S4338156-1	Burkholderia_CCGE1002	46/7395722	0.0006	1	0.1352	0.35	Burkholderia	9.2452	23.87	1	0	29	0.0004	1	1	0	19	G-	id|03864733|ref|BAC_0323266|
18S4338156-1	Burkholderia_cenocepacia	184/8531679	0.0022	1	0.4688	1.21	Burkholderia	9.2452	23.87	4	0	29	0.0014	1	3	0	19	G-	id|04770292|ref|BAC_0083095|
18S4338156-1	Burkholderia_cepacia	50/8396158	0.0006	1	0.1191	0.31	Burkholderia	9.2452	23.87	1	0	29	0.0004	1	1	0	19	G-	id|04421473|ref|BAC_0050360|
18S4338156-1	Burkholderia_contaminans	50/8509269	0.0006	1	0.1175	0.3	Burkholderia	9.2452	23.87	1	0	29	0.0004	1	1	0	19	G-	id|00742474|ref|BAC_0709292|
18S4338156-1	Burkholderia_diffusa	250/6857853	0.0037	1	0.7291	1.88	Burkholderia	9.2452	23.87	5	0	29	0.0024	1	3	0	19	G-	id|07124055|ref|BAC_0690719|
18S4338156-1	Burkholderia_dolosa	100/6409115	0.0016	1	0.3121	0.81	Burkholderia	9.2452	23.87	2	0	29	0.001	1	1	0	19	G-	id|09477285|ref|BAC_0061209|
18S4338156-1	Burkholderia_gladioli	150/8114449	0.0018	1	0.3697	0.95	Burkholderia	9.2452	23.87	3	0	29	0.0012	1	2	0	19	G-	id|02645776|ref|BAC_0488953|
18S4338156-1	Burkholderia_KJ006	100/6584551	0.0015	1	0.3037	0.78	Burkholderia	9.2452	23.87	2	0	29	0.001	1	1	0	19	G-	id|01200308|ref|BAC_0925409|
18S4338156-1	Burkholderia_lata	141/8676277	0.0016	1	0.3458	0.89	Burkholderia	9.2452	23.87	3	0	29	0.001	1	2	0	19	G-	id|06850006|ref|BAC_0039164|
18S4338156-1	Burkholderia_latens	100/6569017	0.0015	1	0.3045	0.79	Burkholderia	9.2452	23.87	2	0	29	0.001	1	1	0	19	G-	id|04575839|ref|BAC_0361789|
18S4338156-1	Burkholderia_mallei	50/5913144	0.0008	1	0.1691	0.44	Burkholderia	9.2452	23.87	1	0	29	0.0005	1	1	0	19	G-	id|07069181|ref|BAC_0045637|
18S4338156-1	Burkholderia_metallica	200/7424260	0.0027	1	0.5388	1.39	Burkholderia	9.2452	23.87	4	0	29	0.0018	1	3	0	19	G-	id|00898222|ref|BAC_0271473|
18S4338156-1	Burkholderia_oklahomensis	100/7313683	0.0014	1	0.2735	0.71	Burkholderia	9.2452	23.87	2	0	29	0.0009	1	1	0	19	G-	id|00148798|ref|BAC_0144815|
18S4338156-1	Burkholderia_phymatum	50/6176561	0.0008	1	0.1619	0.42	Burkholderia	9.2452	23.87	1	0	29	0.0005	1	1	0	19	G-	id|00574291|ref|BAC_0770492|
18S4338156-1	Burkholderia_phytofirmans	100/8093536	0.0012	1	0.2471	0.64	Burkholderia	9.2452	23.87	2	0	29	0.0008	1	1	0	19	G-	id|02364450|ref|BAC_0278772|
18S4338156-1	Burkholderia_pseudomallei	47/7446579	0.0006	1	0.1343	0.35	Burkholderia	9.2452	23.87	1	0	29	0.0004	1	1	0	19	G-	id|03160365|ref|BAC_0419910|
18S4338156-1	Burkholderia_pyrrocinia	50/7847882	0.0006	1	0.1274	0.33	Burkholderia	9.2452	23.87	1	0	29	0.0004	1	1	0	19	G-	id|00257411|ref|BAC_0933280|
18S4338156-1	Burkholderia_thailandensis	138/6739510	0.0021	1	0.4451	1.15	Burkholderia	9.2452	23.87	3	0	29	0.0014	1	2	0	19	G-	id|01022781|ref|BAC_0531645|
18S4338156-1	Burkholderia_ubonensis	430/8028779	0.0054	1	1.121	2.89	Burkholderia	9.2452	23.87	9	0	29	0.0035	1	6	0	19	G-	id|01029971|ref|BAC_0146005|
18S4338156-1	Burkholderia_xenovorans	45/9731138	0.0005	1	0.1028	0.27	Burkholderia	9.2452	23.87	1	0	29	0.0003	1	1	0	19	G-	id|07652394|ref|BAC_0999653|
18S4338156-1	Staphylococcus_epidermidis	200/2616530	0.0076	1	1.5287	3.95	Staphylococcus	5.3154	13.72	4	2	8	0.005	1	3	1	5	G+	id|01354439|ref|BAC_0754145|
18S4338156-1	Staphylococcus_hominis	149/1140916	0.0131	1	2.6295	6.79	Staphylococcus	5.3154	13.72	3	2	8	0.0086	1	2	1	5	G+	id|07476752|ref|BAC_0400748|
18S4338156-1	Staphylococcus_warneri	50/2486042	0.002	1	0.4022	1.04	Staphylococcus	5.3154	13.72	1	1	8	0.0013	1	1	1	5	G+	id|00803419|ref|BAC_0438675|
18S4338156-1	Staphylococcus_pasteuri	50/2559946	0.0019	1	0.3906	1.01	Staphylococcus	5.3154	13.72	1	0	8	0.0012	1	1	0	5	G+	id|08520983|ref|BAC_0659160|
18S4338156-1	Staphylococcus_sciuri	50/2744306	0.0018	1	0.3644	0.94	Staphylococcus	5.3154	13.72	1	0	8	0.0012	1	1	0	5	G+	id|01642843|ref|BAC_0363245|
18S4338156-1	Moraxella_osloensis	350/2434688	0.0144	1	2.8751	7.42	Moraxella	2.8751	7.42	7	3	3	0.0094	1	5	2	2	G-	id|09801460|ref|BAC_0008893|
18S4338156-1	Acinetobacter_johnsonii	50/3509795	0.0014	1	0.2849	0.74	Acinetobacter	1.3439	3.47	1	1	3	0.0009	1	1	1	2	G-	id|06590202|ref|BAC_0661898|
18S4338156-1	Lactobacillus_crispatus	50/2043161	0.0024	1	0.4894	1.26	Lactobacillus	2.0546	5.3	1	1	3	0.0016	1	1	1	2	G+	id|07892158|ref|BAC_0750999|
18S4338156-1	Lactobacillus_iners	100/1277759	0.0078	1	1.5652	4.04	Lactobacillus	2.0546	5.3	2	2	3	0.0051	1	1	1	2	G+	id|05904587|ref|BAC_0630265|
18S4338156-1	Micrococcus_luteus	100/2501097	0.004	1	0.7996	2.06	Micrococcus	1.1235	2.9	2	2	3	0.0026	1	1	1	2	G+	id|09625281|ref|BAC_0095118|
18S4338156-1	Micrococcus_terreus	51/3087820	0.0017	1	0.3239	0.84	Micrococcus	1.1235	2.9	1	1	3	0.0011	1	1	1	2	G+	id|05704383|ref|BAC_0311797|
18S4338156-1	Acinetobacter_nosocomialis	94/3858956	0.0024	1	0.5183	1.34	Acinetobacter	1.3439	3.47	2	0	3	0.0016	1	1	0	2	G-	id|06027976|ref|BAC_0902313|
18S4338156-1	Acinetobacter_pittii	43/4033345	0.0011	1	0.2479	0.64	Acinetobacter	1.3439	3.47	1	0	3	0.0007	1	1	0	2	G-	id|08223233|ref|BAC_0523035|
18S4338156-1	Acinetobacter_schindleri	50/3415006	0.0015	1	0.2928	0.76	Acinetobacter	1.3439	3.47	1	0	3	0.001	1	1	0	2	G-	id|09256456|ref|BAC_0406135|
18S4338156-1	Acidovorax_KKS102	145/5196935	0.0028	1	0.5773	1.49	Acidovorax	0.5773	1.49	3	2	2	0.0018	1	2	1	1	G-	id|09678632|ref|BAC_0561432|
18S4338156-1	Azospira_oryzae	50/3806980	0.0013	1	0.2627	0.68	Azospira	0.2627	0.68	1	1	1	0.0008	1	1	1	1	G-	id|08859247|ref|BAC_0409525|
18S4338156-1	Buttiauxella_agrestis	50/4766854	0.001	1	0.2098	0.54	Buttiauxella	0.2098	0.54	1	1	1	0.0007	1	1	1	1	G-	id|05573128|ref|BAC_0174556|
18S4338156-1	Corynebacterium_xerosis	50/2751422	0.0018	1	0.3634	0.94	Corynebacterium	0.7478	1.93	1	1	2	0.0012	1	1	1	1	G+	id|00452130|ref|BAC_0155594|
18S4338156-1	Cupriavidus_metallidurans	50/3928089	0.0013	1	0.2546	0.66	Cupriavidus	0.4071	1.05	1	1	1	0.0008	1	1	1	1	G-	id|01126966|ref|BAC_0133964|
18S4338156-1	Delftia_tsuruhatensis	50/7195716	0.0007	1	0.139	0.36	Delftia	0.139	0.36	1	1	1	0.0005	1	1	1	1	G-	id|07925100|ref|BAC_0344846|
18S4338156-1	Gardnerella_vaginalis	50/1667406	0.003	1	0.5997	1.55	Gardnerella	0.5997	1.55	1	1	1	0.002	1	1	1	1	Gram-variable	id|07337392|ref|BAC_0263339|
18S4338156-1	Kocuria_palustris	50/2854447	0.0017	1	0.3503	0.9	Kocuria	0.3503	0.9	1	1	1	0.0011	1	1	1	1	G+	id|06896291|ref|BAC_0049893|
18S4338156-1	Propionibacterium_acnes	100/2560282	0.0039	1	0.7812	2.02	Propionibacterium	0.7812	2.02	2	2	2	0.0025	1	1	1	1	G+	id|08674738|ref|BAC_0164449|
18S4338156-1	Ralstonia_insidiosa	50/5808308	0.0009	1	0.1722	0.44	Ralstonia	0.1722	0.44	1	1	1	0.0006	1	1	1	1	G-	id|08986231|ref|BAC_0594479|
18S4338156-1	Sphingobium_yanoikuyae	50/5532659	0.0009	1	0.1807	0.47	Sphingobium	0.1807	0.47	1	1	1	0.0006	1	1	1	1	G-	id|09411831|ref|BAC_0850515|
18S4338156-1	Sphingopyxis_alaskensis	50/3345170	0.0015	1	0.2989	0.77	Sphingopyxis	0.2989	0.77	1	1	1	0.001	1	1	1	1	G-	id|09529201|ref|BAC_0290804|
18S4338156-1	Veillonella_atypica	50/2099783	0.0024	1	0.4762	1.23	Veillonella	0.4762	1.23	1	1	1	0.0016	1	1	1	1	G-	id|07154965|ref|BAC_0349326|
18S4338156-1	Brevundimonas_diminuta	50/3369386	0.0015	1	0.2968	0.77	Brevundimonas	0.8848	2.28	1	0	1	0.001	1	1	0	1	G-	id|08761399|ref|BAC_0524237|
18S4338156-1	Brevundimonas_subvibrioides	50/3445263	0.0014	1	0.2903	0.75	Brevundimonas	0.8848	2.28	1	0	1	0.0009	1	1	0	1	G-	id|00382592|ref|BAC_0350086|
18S4338156-1	Brevundimonas_vesicularis	50/3358839	0.0015	1	0.2977	0.77	Brevundimonas	0.8848	2.28	1	0	1	0.001	1	1	0	1	G-	id|01474885|ref|BAC_0112380|
18S4338156-1	Corynebacterium_pseudogenitalium	46/2601506	0.0018	1	0.3844	0.99	Corynebacterium	0.7478	1.93	1	0	2	0.0012	1	1	0	1	G+	id|08262515|ref|BAC_0606830|
18S4338156-1	Cupriavidus_necator	50/6557542	0.0008	1	0.1525	0.39	Cupriavidus	0.4071	1.05	1	0	1	0.0005	1	1	0	1	G-	id|06789650|ref|BAC_0663633|
18S4338156-1	Haemophilus_haemolyticus	50/1880295	0.0027	1	0.5318	1.37	Haemophilus	0.9942	2.57	1	0	2	0.0018	1	1	0	1	G-	id|02915505|ref|BAC_0423010|
18S4338156-1	Haemophilus_quentini	50/2162475	0.0023	1	0.4624	1.19	Haemophilus	0.9942	2.57	1	0	2	0.0015	1	1	0	1	G-	id|07269458|ref|BAC_0542398|
18S4338156-1	Methylobacterium_chloromethanicum	50/5777908	0.0009	1	0.1731	0.45	Methylobacterium	0.6782	1.75	1	0	2	0.0006	1	1	0	1	G-	id|02025244|ref|BAC_0072937|
18S4338156-1	Methylobacterium_extorquens	50/5943768	0.0008	1	0.1682	0.43	Methylobacterium	0.6782	1.75	1	0	2	0.0005	1	1	0	1	G-	id|03367174|ref|BAC_0335036|
18S4338156-1	Methylobacterium_populi	50/5800441	0.0009	1	0.1724	0.45	Methylobacterium	0.6782	1.75	1	0	2	0.0006	1	1	0	1	G-	id|01623767|ref|BAC_0319595|
18S4338156-1	Methylobacterium_radiotolerans	50/6077833	0.0008	1	0.1645	0.42	Methylobacterium	0.6782	1.75	1	0	2	0.0005	1	1	0	1	G-	id|00734235|ref|BAC_0452828|
18S4338156-1	Prevotella_intermedia	50/2699437	0.0018	1	0.3704	0.96	Prevotella	0.3704	0.96	1	0	1	0.0012	1	1	0	1	G-	id|02512213|ref|BAC_0123615|
18S4338156-1	Streptococcus_massiliensis	50/1864983	0.0027	1	0.5362	1.38	Streptococcus	0.5362	1.38	1	0	1	0.0018	1	1	0	1	G+	id|04132277|ref|BAC_0104589|
18S4338156-1	Aureimonas_altamirensis	50/4191065	0.0012	1	0.2386	0.62	Aureimonas	0.2386	0.62	1	0	0	0.0008	1	1	0	0	G-	id|00245015|ref|BAC_0312358|
18S4338156-1	Azospirillum_lipoferum	50/2988332	0.0017	1	0.3346	0.86	Azospirillum	0.3346	0.86	1	0	0	0.0011	1	1	0	0	G-	id|04535411|ref|BAC_0605678|
18S4338156-1	Bradyrhizobium_BTAi1	50/8264687	0.0006	1	0.121	0.31	Bradyrhizobium	0.121	0.31	1	0	0	0.0004	1	1	0	0	G-	id|08129197|ref|BAC_0172567|
18S4338156-1	Enhydrobacter_aerosaccus	547/2856138	0.0192	1	3.8514	9.94	Enhydrobacter	3.8514	9.94	11	0	0	0.0125	1	7	0	0	G-	id|09900217|ref|BAC_0444860|
18S4338156-1	Erythrobacter_litoralis	45/3052398	0.0015	1	0.3276	0.85	Erythrobacter	0.3276	0.85	1	0	0	0.001	1	1	0	0	G-	id|00553863|ref|BAC_0646664|
18S4338156-1	Flavobacterium_johnsoniae	50/6096872	0.0008	1	0.164	0.42	Flavobacterium	0.164	0.42	1	0	0	0.0005	1	1	0	0	G-	id|04274651|ref|BAC_0826821|
18S4338156-1	Gallionella_capsiferriformans	42/3162471	0.0013	1	0.3162	0.82	Gallionella	0.3162	0.82	1	0	0	0.0008	1	1	0	0	G-	id|06054679|ref|BAC_0863252|
18S4338156-1	Kurthia_senegalensis	41/2987189	0.0014	1	0.3348	0.86	Kurthia	0.3348	0.86	1	0	0	0.0009	1	1	0	0	G+	id|09564377|ref|BAC_0242725|
18S4338156-1	Lawsonella_clevelandensis	45/1915154	0.0023	1	0.5222	1.35	Lawsonella	0.5222	1.35	1	0	0	0.0015	1	1	0	0	G+	id|00878076|ref|BAC_0399100|
18S4338156-1	Massilia_timonae	47/6136630	0.0008	1	0.163	0.42	Massilia	0.163	0.42	1	0	0	0.0005	1	1	0	0	G-	id|08398636|ref|BAC_0470613|
18S4338156-1	Myroides_marinus	50/4158836	0.0012	1	0.2405	0.62	Myroides	0.2405	0.62	1	0	0	0.0008	1	1	0	0	G-	id|03610737|ref|BAC_0617760|
18S4338156-1	Nitrosomonas_europaea	43/2812094	0.0015	1	0.3556	0.92	Nitrosomonas	0.3556	0.92	1	0	0	0.001	1	1	0	0	G-	id|09802652|ref|BAC_0605094|
18S4338156-1	Novosphingobium_aromaticivorans	50/3561584	0.0014	1	0.2808	0.72	Novosphingobium	0.2808	0.72	1	0	0	0.0009	1	1	0	0	G-	id|07559180|ref|BAC_0640211|
18S4338156-1	Pandoraea_apista	50/5609637	0.0009	1	0.1783	0.46	Pandoraea	0.1783	0.46	1	0	0	0.0006	1	1	0	0	G-	id|05350021|ref|BAC_0717750|
18S4338156-1	Sphingomonas_adhaesiva	50/4026130	0.0012	1	0.2484	0.64	Sphingomonas	0.2484	0.64	1	0	0	0.0008	1	1	0	0	G-	id|00547846|ref|BAC_0872682|
18S4338156-1	Thiomonas_intermedia	41/3396378	0.0012	1	0.2944	0.76	Thiomonas	0.2944	0.76	1	0	0	0.0008	1	1	0	0	G-	id|05500412|ref|BAC_0645365|
18S4338156-1	Variovorax_paradoxus	50/7148516	0.0007	1	0.1399	0.36	Variovorax	0.1399	0.36	1	0	0	0.0005	1	1	0	0	G-	id|00926907|ref|BAC_0985404|

## Sheet: 18S0184867.bac.anno
#Sample	Species	Coverage	CovRate	Depth	Abs_Abu	Re_Abu	Genus	Genus_Abs_Abu	Genus_Re_Abu	MRN	SMRN	SMRNG	SDCOV	SDdepth	SDMRN	SDSMRN	SDSMRNG	Gram	ID
18S0184867-1	Burkholderia_ubonensis	6695/8028779	0.0834	1	7.7222	14.35	Burkholderia	37.3122	69.32	62	13	254	0.0773	1	57	12	235	G-	id|01029971|ref|BAC_0146005|
18S0184867-1	Burkholderia_multivorans	2455/7281887	0.0337	1	3.1585	5.87	Burkholderia	37.3122	69.32	23	6	254	0.0312	1	21	6	235	G-	id|05665126|ref|BAC_0949306|
18S0184867-1	Burkholderia_glumae	673/6733840	0.01	1	1.0395	1.93	Burkholderia	37.3122	69.32	7	3	254	0.0093	1	6	3	235	G-	id|03722601|ref|BAC_0859252|
18S0184867-1	Burkholderia_cepacia	1253/8396158	0.0149	1	1.3101	2.43	Burkholderia	37.3122	69.32	11	1	254	0.0138	1	10	1	235	G-	id|04421473|ref|BAC_0050360|
18S0184867-1	Burkholderia_lata	1235/8676277	0.0142	1	1.3831	2.57	Burkholderia	37.3122	69.32	12	1	254	0.0132	1	11	1	235	G-	id|06850006|ref|BAC_0039164|
18S0184867-1	Burkholderia_oklahomensis	1052/7313683	0.0144	1	1.2306	2.29	Burkholderia	37.3122	69.32	9	1	254	0.0133	1	8	1	235	G-	id|00148798|ref|BAC_0144815|
18S0184867-1	Burkholderia_phymatum	276/6176561	0.0045	1	0.4857	0.9	Burkholderia	37.3122	69.32	3	1	254	0.0042	1	3	1	235	G-	id|00574291|ref|BAC_0770492|
18S0184867-1	Burkholderia_RPE64	98/5379596	0.0018	1	0.1859	0.35	Burkholderia	37.3122	69.32	1	1	254	0.0017	1	1	1	235	G-	id|06948261|ref|BAC_0376890|
18S0184867-1	Burkholderia_ambifaria	1648/7484986	0.022	1	1.8704	3.47	Burkholderia	37.3122	69.32	14	0	254	0.0204	1	13	0	235	G-	id|04126506|ref|BAC_0804194|
18S0184867-1	Burkholderia_anthina	1178/7273081	0.0162	1	1.5124	2.81	Burkholderia	37.3122	69.32	11	0	254	0.015	1	10	0	235	G-	id|07740132|ref|BAC_0518398|
18S0184867-1	Burkholderia_CCGE1001	118/6833751	0.0017	1	0.1463	0.27	Burkholderia	37.3122	69.32	1	0	254	0.0016	1	1	0	235	G-	id|07962177|ref|BAC_0901393|
18S0184867-1	Burkholderia_CCGE1002	74/7395722	0.001	1	0.1352	0.25	Burkholderia	37.3122	69.32	1	0	254	0.0009	1	1	0	235	G-	id|03864733|ref|BAC_0323266|
18S0184867-1	Burkholderia_cenocepacia	1637/8531679	0.0192	1	1.7582	3.27	Burkholderia	37.3122	69.32	15	0	254	0.0178	1	14	0	235	G-	id|04770292|ref|BAC_0083095|
18S0184867-1	Burkholderia_contaminans	574/8509269	0.0067	1	0.5876	1.09	Burkholderia	37.3122	69.32	5	0	254	0.0062	1	5	0	235	G-	id|00742474|ref|BAC_0709292|
18S0184867-1	Burkholderia_diffusa	1114/6857853	0.0162	1	1.4582	2.71	Burkholderia	37.3122	69.32	10	0	254	0.015	1	9	0	235	G-	id|07124055|ref|BAC_0690719|
18S0184867-1	Burkholderia_dolosa	1578/6409115	0.0246	1	2.1844	4.06	Burkholderia	37.3122	69.32	14	0	254	0.0228	1	13	0	235	G-	id|09477285|ref|BAC_0061209|
18S0184867-1	Burkholderia_gladioli	239/8114449	0.0029	1	0.2465	0.46	Burkholderia	37.3122	69.32	2	0	254	0.0027	1	2	0	235	G-	id|02645776|ref|BAC_0488953|
18S0184867-1	Burkholderia_KJ006	849/6584551	0.0129	1	1.215	2.26	Burkholderia	37.3122	69.32	8	0	254	0.0119	1	7	0	235	G-	id|01200308|ref|BAC_0925409|
18S0184867-1	Burkholderia_latens	1222/6569017	0.0186	1	1.6745	3.11	Burkholderia	37.3122	69.32	11	0	254	0.0172	1	10	0	235	G-	id|04575839|ref|BAC_0361789|
18S0184867-1	Burkholderia_mallei	296/5913144	0.005	1	0.5073	0.94	Burkholderia	37.3122	69.32	3	0	254	0.0046	1	3	0	235	G-	id|07069181|ref|BAC_0045637|
18S0184867-1	Burkholderia_metallica	1342/7424260	0.0181	1	1.6163	3	Burkholderia	37.3122	69.32	12	0	254	0.0168	1	11	0	235	G-	id|00898222|ref|BAC_0271473|
18S0184867-1	Burkholderia_pseudomallei	615/7446579	0.0083	1	0.8057	1.5	Burkholderia	37.3122	69.32	6	0	254	0.0077	1	6	0	235	G-	id|03160365|ref|BAC_0419910|
18S0184867-1	Burkholderia_pyrrocinia	568/7847882	0.0072	1	0.7645	1.42	Burkholderia	37.3122	69.32	6	0	254	0.0067	1	6	0	235	G-	id|00257411|ref|BAC_0933280|
18S0184867-1	Burkholderia_stabilis	1746/8527967	0.0205	1	1.8762	3.49	Burkholderia	37.3122	69.32	16	0	254	0.019	1	15	0	235	G-	id|08163973|ref|BAC_0992073|
18S0184867-1	Burkholderia_thailandensis	733/6739510	0.0109	1	0.8903	1.65	Burkholderia	37.3122	69.32	6	0	254	0.0101	1	6	0	235	G-	id|01022781|ref|BAC_0531645|
18S0184867-1	Burkholderia_vietnamiensis	628/6827896	0.0092	1	0.8787	1.63	Burkholderia	37.3122	69.32	6	0	254	0.0085	1	6	0	235	G-	id|09005694|ref|BAC_0301752|
18S0184867-1	Burkholderia_xenovorans	204/9731138	0.0021	1	0.2055	0.38	Burkholderia	37.3122	69.32	2	0	254	0.0019	1	2	0	235	G-	id|07652394|ref|BAC_0999653|
18S0184867-1	Burkholderia_YI23	272/6473869	0.0042	1	0.4634	0.86	Burkholderia	37.3122	69.32	3	0	254	0.0039	1	3	0	235	G-	id|07868291|ref|BAC_0518744|
18S0184867-1	Ralstonia_insidiosa	2560/5808308	0.0441	1	3.6155	6.72	Ralstonia	3.8665	7.18	21	16	20	0.0408	1	19	15	19	G-	id|08986231|ref|BAC_0594479|
18S0184867-1	Ralstonia_solanacearum	126/3984240	0.0032	1	0.251	0.47	Ralstonia	3.8665	7.18	1	1	20	0.003	1	1	1	19	G-	id|02536164|ref|BAC_0769927|
18S0184867-1	Stenotrophomonas_maltophilia	643/4509724	0.0143	1	1.1087	2.06	Stenotrophomonas	1.1087	2.06	5	4	4	0.0132	1	5	4	4	G-	id|06994621|ref|BAC_0803109|
18S0184867-1	Methylobacterium_radiotolerans	237/6077833	0.0039	1	0.3291	0.61	Methylobacterium	0.5015	0.93	2	1	3	0.0036	1	2	1	3	G-	id|00734235|ref|BAC_0452828|
18S0184867-1	Methylobacterium_populi	116/5800441	0.002	1	0.1724	0.32	Methylobacterium	0.5015	0.93	1	0	3	0.0019	1	1	0	3	G-	id|01623767|ref|BAC_0319595|
18S0184867-1	Cupriavidus_gilardii	242/5578753	0.0043	1	0.3585	0.67	Cupriavidus	0.8677	1.61	2	2	2	0.004	1	2	2	2	G-	id|06217306|ref|BAC_0171053|
18S0184867-1	Acinetobacter_johnsonii	132/3509795	0.0038	1	0.2849	0.53	Acinetobacter	0.5046	0.94	1	1	2	0.0035	1	1	1	2	G-	id|06590202|ref|BAC_0661898|
18S0184867-1	Bradyrhizobium_BTAi1	221/8264687	0.0027	1	0.242	0.45	Bradyrhizobium	0.5144	0.96	2	1	2	0.0025	1	2	1	2	G-	id|08129197|ref|BAC_0172567|
18S0184867-1	Bradyrhizobium_ORS	121/7456587	0.0016	1	0.1341	0.25	Bradyrhizobium	0.5144	0.96	1	1	2	0.0015	1	1	1	2	G-	id|03297049|ref|BAC_0182783|
18S0184867-1	Acinetobacter_gyllenbergii	128/4551466	0.0028	1	0.2197	0.41	Acinetobacter	0.5046	0.94	1	0	2	0.0026	1	1	0	2	G-	id|01354869|ref|BAC_0212015|
18S0184867-1	Bradyrhizobium_S23321	104/7231841	0.0014	1	0.1383	0.26	Bradyrhizobium	0.5144	0.96	1	0	2	0.0013	1	1	0	2	G-	id|00446926|ref|BAC_0603257|
18S0184867-1	Cupriavidus_metallidurans	260/3928089	0.0066	1	0.5092	0.95	Cupriavidus	0.8677	1.61	2	0	2	0.0061	1	2	0	2	G-	id|01126966|ref|BAC_0133964|
18S0184867-1	Pseudomonas_chlororaphis	104/7122173	0.0015	1	0.1404	0.26	Pseudomonas	0.446	0.83	1	0	2	0.0014	1	1	0	2	G-	id|00082837|ref|BAC_0837567|
18S0184867-1	Pseudomonas_fluorescens	146/6136735	0.0024	1	0.163	0.3	Pseudomonas	0.446	0.83	1	0	2	0.0022	1	1	0	2	G-	id|04850067|ref|BAC_0658908|
18S0184867-1	Pseudomonas_TKP	120/7012672	0.0017	1	0.1426	0.26	Pseudomonas	0.446	0.83	1	0	2	0.0016	1	1	0	2	G-	id|08350050|ref|BAC_0304209|
18S0184867-1	Asticcacaulis_excentricus	103/3904170	0.0026	1	0.2561	0.48	Asticcacaulis	0.2561	0.48	1	1	1	0.0024	1	1	1	1	G-	id|00845543|ref|BAC_0382477|
18S0184867-1	Bacillus_pseudofirmus	99/3858997	0.0026	1	0.2591	0.48	Bacillus	0.432	0.8	1	1	1	0.0024	1	1	1	1	G+	id|03171587|ref|BAC_0804808|
18S0184867-1	Brevundimonas_vesicularis	95/3358839	0.0028	1	0.2977	0.55	Brevundimonas	0.2977	0.55	1	1	1	0.0026	1	1	1	1	G-	id|01474885|ref|BAC_0112380|
18S0184867-1	Corynebacterium_striatum	135/2915083	0.0046	1	0.343	0.64	Corynebacterium	0.343	0.64	1	1	1	0.0043	1	1	1	1	G+	id|05250562|ref|BAC_0992838|
18S0184867-1	Enterococcus_cecorum	147/2438959	0.006	1	0.41	0.76	Enterococcus	0.41	0.76	1	1	1	0.0056	1	1	1	1	G+	id|07820764|ref|BAC_0337463|
18S0184867-1	Leifsonia_aquatica	159/4235539	0.0037	1	0.2361	0.44	Leifsonia	0.2361	0.44	1	1	1	0.0034	1	1	1	1	G+	id|05828808|ref|BAC_0598988|
18S0184867-1	Methylocella_silvestris	68/4305430	0.0016	1	0.2323	0.43	Methylocella	0.2323	0.43	1	1	1	0.0015	1	1	1	1	G-	id|03656730|ref|BAC_0692875|
18S0184867-1	Methylotenera_301	146/3059871	0.0048	1	0.3268	0.61	Methylotenera	0.3268	0.61	1	1	1	0.0044	1	1	1	1	G-	id|01372802|ref|BAC_0347658|
18S0184867-1	Moraxella_osloensis	274/2434688	0.0112	1	0.8215	1.53	Moraxella	0.8215	1.53	2	1	1	0.0104	1	2	1	1	G-	id|09801460|ref|BAC_0008893|
18S0184867-1	Novosphingobium_PP1Y	124/3911486	0.0032	1	0.2557	0.48	Novosphingobium	0.2557	0.48	1	1	1	0.003	1	1	1	1	G-	id|03674017|ref|BAC_0582959|
18S0184867-1	Pandoraea_sputorum	213/5742997	0.0037	1	0.3483	0.65	Pandoraea	0.3483	0.65	2	1	1	0.0034	1	2	1	1	G-	id|01722466|ref|BAC_0839251|
18S0184867-1	Pantoea_dispersa	105/4951455	0.0021	1	0.202	0.38	Pantoea	0.202	0.38	1	1	1	0.0019	1	1	1	1	G-	id|05614747|ref|BAC_0742912|
18S0184867-1	Propionibacterium_acnes	128/2560282	0.005	1	0.3906	0.73	Propionibacterium	0.3906	0.73	1	1	1	0.0046	1	1	1	1	G+	id|08674738|ref|BAC_0164449|
18S0184867-1	Thauera_MZ1T	106/4496212	0.0024	1	0.2224	0.41	Thauera	0.2224	0.41	1	1	1	0.0022	1	1	1	1	G-	id|02042338|ref|BAC_0811415|
18S0184867-1	Xanthomonas_translucens	84/4715357	0.0018	1	0.2121	0.39	Xanthomonas	0.4158	0.77	1	1	1	0.0017	1	1	1	1	G-	id|08861061|ref|BAC_0853680|
18S0184867-1	Bacillus_pseudomycoides	66/5782514	0.0011	1	0.1729	0.32	Bacillus	0.432	0.8	1	0	1	0.001	1	1	0	1	G+	id|07071500|ref|BAC_0121352|
18S0184867-1	Mesorhizobium_australicum	126/6200534	0.002	1	0.1613	0.3	Mesorhizobium	0.1613	0.3	1	0	1	0.0019	1	1	0	1	G-	id|07173759|ref|BAC_0524787|
18S0184867-1	Sphingobium_yanoikuyae	227/5532659	0.0041	1	0.3615	0.67	Sphingobium	0.3615	0.67	2	0	1	0.0038	1	2	0	1	G-	id|09411831|ref|BAC_0850515|
18S0184867-1	Xanthomonas_campestris	106/4908383	0.0022	1	0.2037	0.38	Xanthomonas	0.4158	0.77	1	0	1	0.002	1	1	0	1	G-	id|05882974|ref|BAC_0611245|
18S0184867-1	Acidovorax_KKS102	218/5196935	0.0042	1	0.3848	0.71	Acidovorax	0.3848	0.71	2	0	0	0.0039	1	2	0	0	G-	id|09678632|ref|BAC_0561432|
18S0184867-1	Actinomyces_viscosus	33/3134536	0.001	2.85	0.9571	1.78	Actinomyces	0.9571	1.78	3	0	0	0.0009	2.64	3	0	0	G+	id|09907617|ref|BAC_0569234|
18S0184867-1	Agrobacterium_H13	131/4972229	0.0026	1	0.2011	0.37	Agrobacterium	0.2011	0.37	1	0	0	0.0024	1	1	0	0	G-	id|01378919|ref|BAC_0043253|
18S0184867-1	Alicycliphilus_denitrificans	53/4995263	0.0011	1	0.2002	0.37	Alicycliphilus	0.2002	0.37	1	0	0	0.001	1	1	0	0	G-	id|00277172|ref|BAC_0799052|
18S0184867-1	Bordetella_holmesii	118/3701221	0.0032	1	0.2702	0.5	Bordetella	0.2702	0.5	1	0	0	0.003	1	1	0	0	G-	id|05431407|ref|BAC_0995648|
18S0184867-1	Enhydrobacter_aerosaccus	98/2856138	0.0034	1	0.3501	0.65	Enhydrobacter	0.3501	0.65	1	0	0	0.0031	1	1	0	0	G-	id|09900217|ref|BAC_0444860|
18S0184867-1	Leptothrix_cholodnii	116/4909403	0.0024	1	0.2037	0.38	Leptothrix	0.2037	0.38	1	0	0	0.0022	1	1	0	0	-	id|09630384|ref|BAC_0848784|
18S0184867-1	Polaromonas_JS666	104/5200264	0.002	1	0.1923	0.36	Polaromonas	0.1923	0.36	1	0	0	0.0019	1	1	0	0	G-	id|09410461|ref|BAC_0758550|
18S0184867-1	Sphingomonas_echinoides	115/4264986	0.0027	1	0.2345	0.44	Sphingomonas	0.2345	0.44	1	0	0	0.0025	1	1	0	0	G-	id|08883911|ref|BAC_0568492|

## Sheet: 18S4338149.bac.anno
#Sample	Species	Coverage	CovRate	Depth	Abs_Abu	Re_Abu	Genus	Genus_Abs_Abu	Genus_Re_Abu	MRN	SMRN	SMRNG	SDCOV	SDdepth	SDMRN	SDSMRN	SDSMRNG	Gram	ID
18S4338149-1	Burkholderia_multivorans	640/7281887	0.0088	1	1.7853	2.76	Burkholderia	14.3049	22.1	13	2	45	0.0053	1	8	1	27	G-	id|05665126|ref|BAC_0949306|
18S4338149-1	Burkholderia_ambifaria	193/7484986	0.0026	1	0.5344	0.83	Burkholderia	14.3049	22.1	4	0	45	0.0016	1	2	0	27	G-	id|04126506|ref|BAC_0804194|
18S4338149-1	Burkholderia_anthina	100/7273081	0.0014	1	0.275	0.42	Burkholderia	14.3049	22.1	2	0	45	0.0008	1	1	0	27	G-	id|07740132|ref|BAC_0518398|
18S4338149-1	Burkholderia_CCGE1002	50/7395722	0.0007	1	0.1352	0.21	Burkholderia	14.3049	22.1	1	0	45	0.0004	1	1	0	27	G-	id|03864733|ref|BAC_0323266|
18S4338149-1	Burkholderia_cenocepacia	285/8531679	0.0033	1	0.7033	1.09	Burkholderia	14.3049	22.1	6	0	45	0.002	1	4	0	27	G-	id|04770292|ref|BAC_0083095|
18S4338149-1	Burkholderia_cepacia	195/8396158	0.0023	1	0.4764	0.74	Burkholderia	14.3049	22.1	4	0	45	0.0014	1	2	0	27	G-	id|04421473|ref|BAC_0050360|
18S4338149-1	Burkholderia_contaminans	50/8509269	0.0006	1	0.1175	0.18	Burkholderia	14.3049	22.1	1	0	45	0.0004	1	1	0	27	G-	id|00742474|ref|BAC_0709292|
18S4338149-1	Burkholderia_diffusa	150/6857853	0.0022	1	0.4375	0.68	Burkholderia	14.3049	22.1	3	0	45	0.0013	1	2	0	27	G-	id|07124055|ref|BAC_0690719|
18S4338149-1	Burkholderia_dolosa	344/6409115	0.0054	1	1.0922	1.69	Burkholderia	14.3049	22.1	7	0	45	0.0033	1	4	0	27	G-	id|09477285|ref|BAC_0061209|
18S4338149-1	Burkholderia_gladioli	100/8114449	0.0012	1	0.2465	0.38	Burkholderia	14.3049	22.1	2	0	45	0.0007	1	1	0	27	G-	id|02645776|ref|BAC_0488953|
18S4338149-1	Burkholderia_KJ006	245/6584551	0.0037	1	0.7594	1.17	Burkholderia	14.3049	22.1	5	0	45	0.0022	1	3	0	27	G-	id|01200308|ref|BAC_0925409|
18S4338149-1	Burkholderia_lata	150/8676277	0.0017	1	0.3458	0.53	Burkholderia	14.3049	22.1	3	0	45	0.001	1	2	0	27	G-	id|06850006|ref|BAC_0039164|
18S4338149-1	Burkholderia_latens	246/6569017	0.0037	1	0.7611	1.18	Burkholderia	14.3049	22.1	5	0	45	0.0022	1	3	0	27	G-	id|04575839|ref|BAC_0361789|
18S4338149-1	Burkholderia_mallei	50/5913144	0.0008	1	0.1691	0.26	Burkholderia	14.3049	22.1	1	0	45	0.0005	1	1	0	27	G-	id|07069181|ref|BAC_0045637|
18S4338149-1	Burkholderia_metallica	350/7424260	0.0047	1	0.9429	1.46	Burkholderia	14.3049	22.1	7	0	45	0.0028	1	4	0	27	G-	id|00898222|ref|BAC_0271473|
18S4338149-1	Burkholderia_oklahomensis	250/7313683	0.0034	1	0.6837	1.06	Burkholderia	14.3049	22.1	5	0	45	0.0021	1	3	0	27	G-	id|00148798|ref|BAC_0144815|
18S4338149-1	Burkholderia_phymatum	50/6176561	0.0008	1	0.1619	0.25	Burkholderia	14.3049	22.1	1	0	45	0.0005	1	1	0	27	G-	id|00574291|ref|BAC_0770492|
18S4338149-1	Burkholderia_pseudomallei	50/7446579	0.0007	1	0.1343	0.21	Burkholderia	14.3049	22.1	1	0	45	0.0004	1	1	0	27	G-	id|03160365|ref|BAC_0419910|
18S4338149-1	Burkholderia_pyrrocinia	300/7847882	0.0038	1	0.7645	1.18	Burkholderia	14.3049	22.1	6	0	45	0.0023	1	4	0	27	G-	id|00257411|ref|BAC_0933280|
18S4338149-1	Burkholderia_RPE64	100/5379596	0.0019	1	0.3718	0.57	Burkholderia	14.3049	22.1	2	0	45	0.0011	1	1	0	27	G-	id|06948261|ref|BAC_0376890|
18S4338149-1	Burkholderia_stabilis	245/8527967	0.0029	1	0.5863	0.91	Burkholderia	14.3049	22.1	5	0	45	0.0018	1	3	0	27	G-	id|08163973|ref|BAC_0992073|
18S4338149-1	Burkholderia_thailandensis	146/6739510	0.0022	1	0.4451	0.69	Burkholderia	14.3049	22.1	3	0	45	0.0013	1	2	0	27	G-	id|01022781|ref|BAC_0531645|
18S4338149-1	Burkholderia_ubonensis	540/8028779	0.0067	1	1.3701	2.12	Burkholderia	14.3049	22.1	11	0	45	0.004	1	7	0	27	G-	id|01029971|ref|BAC_0146005|
18S4338149-1	Burkholderia_vietnamiensis	146/6827896	0.0021	1	0.4394	0.68	Burkholderia	14.3049	22.1	3	0	45	0.0013	1	2	0	27	G-	id|09005694|ref|BAC_0301752|
18S4338149-1	Burkholderia_xenovorans	50/9731138	0.0005	1	0.1028	0.16	Burkholderia	14.3049	22.1	1	0	45	0.0003	1	1	0	27	G-	id|07652394|ref|BAC_0999653|
18S4338149-1	Burkholderia_YI23	146/6473869	0.0023	1	0.4634	0.72	Burkholderia	14.3049	22.1	3	0	45	0.0014	1	2	0	27	G-	id|07868291|ref|BAC_0518744|
18S4338149-1	Acidovorax_KKS102	597/5196935	0.0115	1	2.3091	3.57	Acidovorax	3.9991	6.18	12	6	9	0.0069	1	7	4	5	G-	id|09678632|ref|BAC_0561432|
18S4338149-1	Acinetobacter_guillouiae	300/4905802	0.0061	1	1.223	1.89	Acinetobacter	2.0701	3.2	6	6	8	0.0037	1	4	4	5	G-	id|08130657|ref|BAC_0161463|
18S4338149-1	Acinetobacter_johnsonii	100/3509795	0.0029	1	0.5698	0.88	Acinetobacter	2.0701	3.2	2	1	8	0.0018	1	1	1	5	G-	id|06590202|ref|BAC_0661898|
18S4338149-1	Acidovorax_citrulli	50/5352772	0.0009	1	0.1868	0.29	Acidovorax	3.9991	6.18	1	0	9	0.0005	1	1	0	5	G-	id|07807609|ref|BAC_0514533|
18S4338149-1	Acidovorax_ebreus	197/3796573	0.0052	1	1.0536	1.63	Acidovorax	3.9991	6.18	4	0	9	0.0031	1	2	0	5	G-	id|00941284|ref|BAC_0929442|
18S4338149-1	Acidovorax_JS42	100/4448856	0.0023	1	0.4496	0.69	Acidovorax	3.9991	6.18	2	0	9	0.0014	1	1	0	5	G-	id|08818146|ref|BAC_0636859|
18S4338149-1	Acinetobacter_parvus	50/3606729	0.0014	1	0.2773	0.43	Acinetobacter	2.0701	3.2	1	0	8	0.0008	1	1	0	5	G-	id|06939865|ref|BAC_0979888|
18S4338149-1	Propionibacterium_acnes	300/2560282	0.0117	1	2.3435	3.62	Propionibacterium	2.7217	4.2	6	4	6	0.0071	1	4	2	4	G+	id|08674738|ref|BAC_0164449|
18S4338149-1	Propionibacterium_humerusii	50/2644116	0.0019	1	0.3782	0.58	Propionibacterium	2.7217	4.2	1	1	6	0.0011	1	1	1	4	G+	id|00125103|ref|BAC_0560645|
18S4338149-1	Staphylococcus_arlettae	50/2566235	0.0019	1	0.3897	0.6	Staphylococcus	3.0217	4.67	1	1	7	0.0011	1	1	1	4	G+	id|09898700|ref|BAC_0526348|
18S4338149-1	Staphylococcus_cohnii	152/2677922	0.0057	1	1.1203	1.73	Staphylococcus	3.0217	4.67	3	2	7	0.0034	1	2	1	4	G+	id|03764060|ref|BAC_0154426|
18S4338149-1	Staphylococcus_epidermidis	50/2616530	0.0019	1	0.3822	0.59	Staphylococcus	3.0217	4.67	1	1	7	0.0011	1	1	1	4	G+	id|01354439|ref|BAC_0754145|
18S4338149-1	Staphylococcus_massiliensis	50/2366665	0.0021	1	0.4225	0.65	Staphylococcus	3.0217	4.67	1	1	7	0.0013	1	1	1	4	G+	id|01046600|ref|BAC_0268916|
18S4338149-1	Methylobacterium_brachiatum	50/5807713	0.0009	1	0.1722	0.27	Methylobacterium	2.0055	3.1	1	0	6	0.0005	1	1	0	4	G-	id|00068627|ref|BAC_0868740|
18S4338149-1	Methylobacterium_chloromethanicum	50/5777908	0.0009	1	0.1731	0.27	Methylobacterium	2.0055	3.1	1	0	6	0.0005	1	1	0	4	G-	id|02025244|ref|BAC_0072937|
18S4338149-1	Methylobacterium_extorquens	247/5943768	0.0042	1	0.8412	1.3	Methylobacterium	2.0055	3.1	5	0	6	0.0025	1	3	0	4	G-	id|03367174|ref|BAC_0335036|
18S4338149-1	Methylobacterium_mesophilicum	41/6214729	0.0007	1	0.1609	0.25	Methylobacterium	2.0055	3.1	1	0	6	0.0004	1	1	0	4	G-	id|07034155|ref|BAC_0703019|
18S4338149-1	Methylobacterium_radiotolerans	200/6077833	0.0033	1	0.6581	1.02	Methylobacterium	2.0055	3.1	4	0	6	0.002	1	2	0	4	G-	id|00734235|ref|BAC_0452828|
18S4338149-1	Staphylococcus_argenteus	50/2762785	0.0018	1	0.362	0.56	Staphylococcus	3.0217	4.67	1	0	7	0.0011	1	1	0	4	G+	id|07969403|ref|BAC_0687852|
18S4338149-1	Staphylococcus_aureus	50/2898306	0.0017	1	0.345	0.53	Staphylococcus	3.0217	4.67	1	0	7	0.001	1	1	0	4	G+	id|00627736|ref|BAC_0001852|
18S4338149-1	Enhydrobacter_aerosaccus	451/2856138	0.0158	1	3.1511	4.87	Enhydrobacter	3.1511	4.87	9	3	3	0.0095	1	5	2	2	G-	id|09900217|ref|BAC_0444860|
18S4338149-1	Methylotenera_301	294/3059871	0.0096	1	1.9609	3.03	Methylotenera	3.1385	4.85	6	3	3	0.0058	1	4	2	2	G-	id|01372802|ref|BAC_0347658|
18S4338149-1	Ralstonia_insidiosa	250/5808308	0.0043	1	0.8608	1.33	Ralstonia	0.9839	1.52	5	4	4	0.0026	1	3	2	2	G-	id|08986231|ref|BAC_0594479|
18S4338149-1	Methylotenera_mobilis	146/2547570	0.0057	1	1.1776	1.82	Methylotenera	3.1385	4.85	3	0	3	0.0034	1	2	0	2	G-	id|05959437|ref|BAC_0022053|
18S4338149-1	Ralstonia_pickettii	50/8125850	0.0006	1	0.1231	0.19	Ralstonia	0.9839	1.52	1	0	4	0.0004	1	1	0	2	G-	id|05592220|ref|BAC_0425766|
18S4338149-1	Afipia_felis	50/4203390	0.0012	1	0.2379	0.37	Afipia	0.2379	0.37	1	1	1	0.0007	1	1	1	1	G-	id|09644410|ref|BAC_0378513|
18S4338149-1	Bacillus_thuringiensis	50/5701188	0.0009	1	0.1754	0.27	Bacillus	0.1754	0.27	1	1	1	0.0005	1	1	1	1	G+	id|02732666|ref|BAC_0425424|
18S4338149-1	Bradyrhizobium_BTAi1	97/8264687	0.0012	1	0.242	0.37	Bradyrhizobium	0.8353	1.29	2	1	1	0.0007	1	1	1	1	G-	id|08129197|ref|BAC_0172567|
18S4338149-1	Caulobacter_crescentus	50/4042929	0.0012	1	0.2473	0.38	Caulobacter	0.6769	1.05	1	1	1	0.0007	1	1	1	1	G-	id|09761935|ref|BAC_0139512|
18S4338149-1	Comamonas_kerstersii	50/3734555	0.0013	1	0.2678	0.41	Comamonas	0.5334	0.82	1	1	1	0.0008	1	1	1	1	G-	id|01195506|ref|BAC_0457784|
18S4338149-1	Corynebacterium_matruchotii	50/2992345	0.0017	1	0.3342	0.52	Corynebacterium	1.1009	1.7	1	1	1	0.001	1	1	1	1	G+	id|02543673|ref|BAC_0274708|
18S4338149-1	Delftia_acidovorans	100/6767514	0.0015	1	0.2955	0.46	Delftia	0.4451	0.69	2	1	2	0.0009	1	1	1	1	G-	id|00447934|ref|BAC_0927149|
18S4338149-1	Desulfovibrio_salexigens	46/4289847	0.0011	1	0.2331	0.36	Desulfovibrio	0.2331	0.36	1	1	1	0.0007	1	1	1	1	G-	id|06591472|ref|BAC_0176587|
18S4338149-1	Flavobacterium_psychrophilum	150/2900735	0.0052	1	1.0342	1.6	Flavobacterium	2.2992	3.55	3	1	2	0.0031	1	2	1	1	G-	id|09949720|ref|BAC_0316280|
18S4338149-1	Kocuria_palustris	50/2854447	0.0017	1	0.3503	0.54	Kocuria	0.3503	0.54	1	1	1	0.001	1	1	1	1	G+	id|06896291|ref|BAC_0049893|
18S4338149-1	Leptothrix_cholodnii	50/4909403	0.001	1	0.2037	0.31	Leptothrix	0.2037	0.31	1	1	1	0.0006	1	1	1	1	-	id|09630384|ref|BAC_0848784|
18S4338149-1	Moraxella_osloensis	300/2434688	0.0123	1	2.4644	3.81	Moraxella	2.4644	3.81	6	2	2	0.0074	1	4	1	1	G-	id|09801460|ref|BAC_0008893|
18S4338149-1	Neisseria_flavescens	50/2345744	0.0021	1	0.4263	0.66	Neisseria	0.4263	0.66	1	1	1	0.0013	1	1	1	1	G-	id|07474173|ref|BAC_0278633|
18S4338149-1	Paenibacillus_macerans	50/7337750	0.0007	1	0.1363	0.21	Paenibacillus	0.1363	0.21	1	1	1	0.0004	1	1	1	1	G+	id|08168982|ref|BAC_0537925|
18S4338149-1	Porphyromonas_gingivalis	50/2378872	0.0021	1	0.4204	0.65	Porphyromonas	0.4204	0.65	1	1	1	0.0013	1	1	1	1	G-	id|01184872|ref|BAC_0617967|
18S4338149-1	Sphingomonas_echinoides	150/4264986	0.0035	1	0.7034	1.09	Sphingomonas	0.95	1.47	3	2	2	0.0021	1	2	1	1	G-	id|08883911|ref|BAC_0568492|
18S4338149-1	Stenotrophomonas_maltophilia	50/4509724	0.0011	1	0.2217	0.34	Stenotrophomonas	0.2217	0.34	1	1	1	0.0007	1	1	1	1	G-	id|06994621|ref|BAC_0803109|
18S4338149-1	Bradyrhizobium_japonicum	93/9207384	0.001	1	0.2172	0.34	Bradyrhizobium	0.8353	1.29	2	0	1	0.0006	1	1	0	1	G-	id|07814469|ref|BAC_0152825|
18S4338149-1	Bradyrhizobium_oligotrophicum	100/8264165	0.0012	1	0.242	0.37	Bradyrhizobium	0.8353	1.29	2	0	1	0.0007	1	1	0	1	G-	id|05374044|ref|BAC_0092838|
18S4338149-1	Bradyrhizobium_ORS	50/7456587	0.0007	1	0.1341	0.21	Bradyrhizobium	0.8353	1.29	1	0	1	0.0004	1	1	0	1	G-	id|03297049|ref|BAC_0182783|
18S4338149-1	Brevundimonas_subvibrioides	95/3445263	0.0028	1	0.5805	0.9	Brevundimonas	0.8782	1.36	2	0	1	0.0017	1	1	0	1	G-	id|00382592|ref|BAC_0350086|
18S4338149-1	Brevundimonas_vesicularis	50/3358839	0.0015	1	0.2977	0.46	Brevundimonas	0.8782	1.36	1	0	1	0.0009	1	1	0	1	G-	id|01474885|ref|BAC_0112380|
18S4338149-1	Caulobacter_segnis	91/4655622	0.0019	1	0.4296	0.66	Caulobacter	0.6769	1.05	2	0	1	0.0011	1	1	0	1	G-	id|09863654|ref|BAC_0724906|
18S4338149-1	Comamonas_aquatica	50/3764434	0.0013	1	0.2656	0.41	Comamonas	0.5334	0.82	1	0	1	0.0008	1	1	0	1	G-	id|05326747|ref|BAC_0106171|
18S4338149-1	Corynebacterium_glucuronolyticum	45/2876213	0.0016	1	0.3477	0.54	Corynebacterium	1.1009	1.7	1	0	1	0.001	1	1	0	1	G+	id|02010402|ref|BAC_0219932|
18S4338149-1	Corynebacterium_lipophiloflavum	50/2386544	0.0021	1	0.419	0.65	Corynebacterium	1.1009	1.7	1	0	1	0.0013	1	1	0	1	G+	id|06337827|ref|BAC_0922020|
18S4338149-1	Cupriavidus_necator	95/6557542	0.0014	1	0.305	0.47	Cupriavidus	0.4739	0.73	2	0	1	0.0008	1	1	0	1	G-	id|06789650|ref|BAC_0663633|
18S4338149-1	Cupriavidus_taiwanensis	50/5919322	0.0008	1	0.1689	0.26	Cupriavidus	0.4739	0.73	1	0	1	0.0005	1	1	0	1	G-	id|06305838|ref|BAC_0480031|
18S4338149-1	Delftia_Cs1	50/6685842	0.0008	1	0.1496	0.23	Delftia	0.4451	0.69	1	0	2	0.0005	1	1	0	1	G-	id|02404121|ref|BAC_0841118|
18S4338149-1	Flavobacterium_branchiophilum	50/3559884	0.0014	1	0.2809	0.43	Flavobacterium	2.2992	3.55	1	0	2	0.0008	1	1	0	1	G-	id|09809036|ref|BAC_0373330|
18S4338149-1	Flavobacterium_johnsoniae	289/6096872	0.0047	1	0.9841	1.52	Flavobacterium	2.2992	3.55	6	0	2	0.0028	1	4	0	1	G-	id|04274651|ref|BAC_0826821|
18S4338149-1	Mesorhizobium_australicum	95/6200534	0.0015	1	0.3226	0.5	Mesorhizobium	1.0364	1.6	2	0	2	0.0009	1	1	0	1	G-	id|07173759|ref|BAC_0524787|
18S4338149-1	Mesorhizobium_loti	189/7036071	0.0027	1	0.5685	0.88	Mesorhizobium	1.0364	1.6	4	0	2	0.0016	1	2	0	1	G-	id|09754647|ref|BAC_0780793|
18S4338149-1	Mesorhizobium_opportunistum	50/6884444	0.0007	1	0.1453	0.22	Mesorhizobium	1.0364	1.6	1	0	2	0.0004	1	1	0	1	G-	id|00528062|ref|BAC_0524999|
18S4338149-1	Sphingomonas_MM	50/4054833	0.0012	1	0.2466	0.38	Sphingomonas	0.95	1.47	1	0	2	0.0007	1	1	0	1	G-	id|01399724|ref|BAC_0766155|
18S4338149-1	Streptococcus_oralis	50/1958690	0.0026	1	0.5105	0.79	Streptococcus	0.5105	0.79	1	0	1	0.0016	1	1	0	1	G+	id|01965940|ref|BAC_0412615|
18S4338149-1	Lachnospiraceae_bacterium_oral_taxon_500	50/3288790	0.0015	1	0.3041	0.47	-	-	-	1	1	-	0.0009	1	1	1	-	G+	id|08811604|ref|BAC_0750650|
18S4338149-1	Acidobacterium_MP5ACTX9	50/4309153	0.0012	1	0.2321	0.36	Granulicella	0.2321	0.36	1	0	0	0.0007	1	1	0	0	G-	id|00866106|ref|BAC_0244213|
18S4338149-1	Advenella_kashmirensis	42/4365995	0.001	1	0.229	0.35	Advenella	0.229	0.35	1	0	0	0.0006	1	1	0	0	-	id|01184199|ref|BAC_0037032|
18S4338149-1	Alicycliphilus_denitrificans	50/4995263	0.001	1	0.2002	0.31	Alicycliphilus	0.2002	0.31	1	0	0	0.0006	1	1	0	0	G-	id|00277172|ref|BAC_0799052|
18S4338149-1	Anaerococcus_vaginalis	43/2049613	0.0021	1	0.4879	0.75	Anaerococcus	0.4879	0.75	1	0	0	0.0013	1	1	0	0	G+	id|09671127|ref|BAC_0622332|
18S4338149-1	Asticcacaulis_excentricus	100/3904170	0.0026	1	0.5123	0.79	Asticcacaulis	0.5123	0.79	2	0	0	0.0016	1	1	0	0	G-	id|00845543|ref|BAC_0382477|
18S4338149-1	Bordetella_bronchiseptica	50/5339179	0.0009	1	0.1873	0.29	Bordetella	0.1873	0.29	1	0	0	0.0005	1	1	0	0	G-	id|09165043|ref|BAC_0790228|
18S4338149-1	Brevibacillus_borstelensis	41/5466106	0.0008	1	0.1829	0.28	Brevibacillus	0.1829	0.28	1	0	0	0.0005	1	1	0	0	G+	id|05989203|ref|BAC_0904984|
18S4338149-1	Catenulispora_acidiphila	41/10467782	0.0004	1	0.0955	0.15	Catenulispora	0.0955	0.15	1	0	0	0.0002	1	1	0	0	G+	id|02040237|ref|BAC_0459983|
18S4338149-1	Cellulophaga_algicola	95/4888353	0.0019	1	0.4091	0.63	Cellulophaga	0.4091	0.63	2	0	0	0.0011	1	1	0	0	G-	id|01775777|ref|BAC_0987499|
18S4338149-1	Chromobacterium_violaceum	47/4751080	0.001	1	0.2105	0.33	Chromobacterium	0.2105	0.33	1	0	0	0.0006	1	1	0	0	G-	id|06722654|ref|BAC_0754890|
18S4338149-1	Cloacibacterium_normanense	43/2736686	0.0016	1	0.3654	0.56	Cloacibacterium	0.3654	0.56	1	0	0	0.001	1	1	0	0	G-	id|03561157|ref|BAC_0273390|
18S4338149-1	Collimonas_fungivorans	93/5186898	0.0018	1	0.3856	0.6	Collimonas	0.3856	0.6	2	0	0	0.0011	1	1	0	0	-	id|09481019|ref|BAC_0043767|
18S4338149-1	Dermabacter_hominis	50/2510880	0.002	1	0.3983	0.62	Dermabacter	0.3983	0.62	1	0	0	0.0012	1	1	0	0	G+	id|03505703|ref|BAC_0315106|
18S4338149-1	Desulfocapsa_sulfexigens	50/3986761	0.0013	1	0.2508	0.39	Desulfocapsa	0.2508	0.39	1	0	0	0.0008	1	1	0	0	G-	id|02813334|ref|BAC_0555980|
18S4338149-1	Enterobacteriaceae_bacterium_9_2_54FAA	50/4497113	0.0011	1	0.2224	0.34	-	-	-	1	0	-	0.0007	1	1	0	-	G-	id|00695931|ref|BAC_0736632|
18S4338149-1	Flavobacteriales_bacterium	50/3868304	0.0013	1	0.2585	0.4	Maribacter	0.2585	0.4	1	0	0	0.0008	1	1	0	0	-	id|09290782|ref|BAC_0640082|
18S4338149-1	Herbaspirillum_massiliense	44/4188289	0.001	1	0.2388	0.37	Noviherbaspirillum	0.2388	0.37	1	0	0	0.0006	1	1	0	0	G-	id|06706418|ref|BAC_0073118|
18S4338149-1	Herminiimonas_arsenicoxydans	50/3424307	0.0015	1	0.292	0.45	Herminiimonas	0.292	0.45	1	0	0	0.0009	1	1	0	0	G-	id|02204854|ref|BAC_0790229|
18S4338149-1	Janthinobacterium_Marseille	95/4110251	0.0023	1	0.4866	0.75	Janthinobacterium	0.4866	0.75	2	0	0	0.0014	1	1	0	0	-	id|07725234|ref|BAC_0094148|
18S4338149-1	Leminorella_grimontii	50/4236172	0.0012	1	0.2361	0.36	Leminorella	0.2361	0.36	1	0	0	0.0007	1	1	0	0	G-	id|00868116|ref|BAC_0905168|
18S4338149-1	Magnetospirillum_gryphiswaldense	41/4365796	0.0009	1	0.2291	0.35	Magnetospirillum	0.2291	0.35	1	0	0	0.0005	1	1	0	0	G-	id|08872594|ref|BAC_0458204|
18S4338149-1	Methylacidiphilum_infernorum	41/2287145	0.0018	1	0.4372	0.68	Methylacidiphilum	0.4372	0.68	1	0	0	0.0011	1	1	0	0	-	id|03777236|ref|BAC_0399753|
18S4338149-1	Mycobacterium_gastri	40/6011133	0.0007	1	0.1664	0.26	Mycobacterium	0.3223	0.5	1	0	0	0.0004	1	1	0	0	G+	id|03693026|ref|BAC_0688004|
18S4338149-1	Mycobacterium_rhodesiae	48/6415739	0.0008	1	0.1559	0.24	Mycobacterium	0.3223	0.5	1	0	0	0.0005	1	1	0	0	G+	id|09013444|ref|BAC_0536949|
18S4338149-1	Nocardia_transvalensis	45/8384573	0.0005	1	0.1193	0.18	Nocardia	0.1193	0.18	1	0	0	0.0003	1	1	0	0	G+	id|01327616|ref|BAC_0233205|
18S4338149-1	Novosphingobium_aromaticivorans	100/3561584	0.0028	1	0.5615	0.87	Novosphingobium	0.5615	0.87	2	0	0	0.0017	1	1	0	0	G-	id|07559180|ref|BAC_0640211|
18S4338149-1	Pandoraea_apista	50/5609637	0.0009	1	0.1783	0.28	Pandoraea	0.1783	0.28	1	0	0	0.0005	1	1	0	0	G-	id|05350021|ref|BAC_0717750|
18S4338149-1	Pannonibacter_phragmitetus	45/5318696	0.0008	1	0.188	0.29	Pannonibacter	0.188	0.29	1	0	0	0.0005	1	1	0	0	G-	id|07255018|ref|BAC_0423362|
18S4338149-1	Pedobacter_heparinus	50/5167383	0.001	1	0.1935	0.3	Pedobacter	0.4092	0.63	1	0	0	0.0006	1	1	0	0	G-	id|06389397|ref|BAC_0004480|
18S4338149-1	Pedobacter_saltans	41/4635236	0.0009	1	0.2157	0.33	Pedobacter	0.4092	0.63	1	0	0	0.0005	1	1	0	0	G-	id|03559226|ref|BAC_0107749|
18S4338149-1	Planctomyces_limnophilus	41/5423075	0.0008	1	0.1844	0.28	Planctomyces	0.1844	0.28	1	0	0	0.0005	1	1	0	0	G-	id|04621435|ref|BAC_0989203|
18S4338149-1	Polaromonas_naphthalenivorans	41/4410291	0.0009	1	0.2267	0.35	Polaromonas	0.2267	0.35	1	0	0	0.0005	1	1	0	0	G-	id|00804529|ref|BAC_0504023|
18S4338149-1	Polymorphum_gilvum	100/4649365	0.0022	1	0.4302	0.66	Polymorphum	0.4302	0.66	2	0	0	0.0013	1	1	0	0	G-	id|03599425|ref|BAC_0452477|
18S4338149-1	Polynucleobacter_necessarius	50/2159490	0.0023	1	0.4631	0.72	Polynucleobacter	0.4631	0.72	1	0	0	0.0014	1	1	0	0	G-	id|04710734|ref|BAC_0051163|
18S4338149-1	Prevotella_scopos	50/3296420	0.0015	1	0.3034	0.47	Prevotella	0.3034	0.47	1	0	0	0.0009	1	1	0	0	G-	id|01740914|ref|BAC_0697396|
18S4338149-1	Pseudoxanthomonas_suwonensis	50/3419049	0.0015	1	0.2925	0.45	Pseudoxanthomonas	0.2925	0.45	1	0	0	0.0009	1	1	0	0	G-	id|03927724|ref|BAC_0201922|
18S4338149-1	Rhizobium_IRBG74	50/2844565	0.0018	1	0.3515	0.54	Rhizobium	0.3515	0.54	1	0	0	0.0011	1	1	0	0	G-	id|05684744|ref|BAC_0843075|
18S4338149-1	Riemerella_anatipestifer	50/2184066	0.0023	1	0.4579	0.71	Riemerella	0.4579	0.71	1	0	0	0.0014	1	1	0	0	G-	id|06228669|ref|BAC_0797384|
18S4338149-1	Rubrivivax_gelatinosus	50/5043253	0.001	1	0.1983	0.31	Rubrivivax	0.1983	0.31	1	0	0	0.0006	1	1	0	0	G+	id|05149759|ref|BAC_0015742|
18S4338149-1	Solitalea_canadensis	50/5202069	0.001	1	0.1922	0.3	Solitalea	0.1922	0.3	1	0	0	0.0006	1	1	0	0	-	id|01945689|ref|BAC_0106266|
18S4338149-1	Sphingobacterium_thalpophilum	50/5904641	0.0008	1	0.1694	0.26	Sphingobacterium	0.1694	0.26	1	0	0	0.0005	1	1	0	0	G-	id|07434089|ref|BAC_0523303|
18S4338149-1	Sphingobium_chlorophenolicum	47/4449488	0.0011	1	0.2247	0.35	Sphingobium	1.1622	1.8	1	0	0	0.0007	1	1	0	0	G-	id|01382310|ref|BAC_0936680|
18S4338149-1	Sphingobium_japonicum	100/4196714	0.0024	1	0.4766	0.74	Sphingobium	1.1622	1.8	2	0	0	0.0015	1	1	0	0	G-	id|01863005|ref|BAC_0398218|
18S4338149-1	Sphingobium_SYK	42/4199332	0.001	1	0.2381	0.37	Sphingobium	1.1622	1.8	1	0	0	0.0006	1	1	0	0	G-	id|09600723|ref|BAC_0824874|
18S4338149-1	Sphingobium_xenophagum	50/4487790	0.0011	1	0.2228	0.34	Sphingobium	1.1622	1.8	1	0	0	0.0007	1	1	0	0	G-	id|06405704|ref|BAC_0866792|
18S4338149-1	Sporosarcina_newyorkensis	47/3727766	0.0013	1	0.2683	0.41	Sporosarcina	0.2683	0.41	1	0	0	0.0008	1	1	0	0	G+	id|06720675|ref|BAC_0655608|
18S4338149-1	Thioalkalivibrio_sulfidophilus	41/3464554	0.0012	1	0.2886	0.45	Thioalkalivibrio	0.2886	0.45	1	0	0	0.0007	1	1	0	0	-	id|09623398|ref|BAC_0068705|
18S4338149-1	Verminephrobacter_eiseniae	139/5566749	0.0025	1	0.5389	0.83	Verminephrobacter	0.5389	0.83	3	0	0	0.0015	1	2	0	0	G-	id|01986842|ref|BAC_0352395|
18S4338149-1	Xanthobacter_autotrophicus	146/5308934	0.0028	1	0.5651	0.87	Xanthobacter	0.5651	0.87	3	0	0	0.0017	1	2	0	0	G-	id|04313714|ref|BAC_0734568|

## Sheet: 18S4338161.bac.anno
#Sample	Species	Coverage	CovRate	Depth	Abs_Abu	Re_Abu	Genus	Genus_Abs_Abu	Genus_Re_Abu	MRN	SMRN	SMRNG	SDCOV	SDdepth	SDMRN	SDSMRN	SDSMRNG	Gram	ID
18S4338161-1	Burkholderia_lata	50/8676277	0.0006	1	0.1153	2.06	Burkholderia	1.0733	19.18	1	1	3	0.0006	1	1	1	3	G-	id|06850006|ref|BAC_0039164|
18S4338161-1	Burkholderia_CCGE1002	50/7395722	0.0007	1	0.1352	2.42	Burkholderia	1.0733	19.18	1	0	3	0.0007	1	1	0	3	G-	id|03864733|ref|BAC_0323266|
18S4338161-1	Burkholderia_KJ006	50/6584551	0.0008	1	0.1519	2.71	Burkholderia	1.0733	19.18	1	0	3	0.0008	1	1	0	3	G-	id|01200308|ref|BAC_0925409|
18S4338161-1	Burkholderia_latens	100/6569017	0.0015	1	0.3045	5.44	Burkholderia	1.0733	19.18	2	0	3	0.0014	1	2	0	3	G-	id|04575839|ref|BAC_0361789|
18S4338161-1	Burkholderia_stabilis	48/8527967	0.0006	1	0.1173	2.1	Burkholderia	1.0733	19.18	1	0	3	0.0006	1	1	0	3	G-	id|08163973|ref|BAC_0992073|
18S4338161-1	Burkholderia_ubonensis	100/8028779	0.0013	1	0.2491	4.45	Burkholderia	1.0733	19.18	2	0	3	0.0012	1	2	0	3	G-	id|01029971|ref|BAC_0146005|
18S4338161-1	Propionibacterium_acnes	100/2560282	0.0039	1	0.7812	13.96	Propionibacterium	0.7812	13.96	2	2	2	0.0037	1	2	2	2	G+	id|08674738|ref|BAC_0164449|
18S4338161-1	Cupriavidus_metallidurans	50/3928089	0.0013	1	0.2546	4.55	Cupriavidus	0.2546	4.55	1	1	1	0.0012	1	1	1	1	G-	id|01126966|ref|BAC_0133964|
18S4338161-1	Sphingobium_japonicum	50/4196714	0.0012	1	0.2383	4.26	Sphingobium	0.2383	4.26	1	1	1	0.0011	1	1	1	1	G-	id|01863005|ref|BAC_0398218|
18S4338161-1	Acinetobacter_johnsonii	50/3509795	0.0014	1	0.2849	5.09	Acinetobacter	0.2849	5.09	1	0	1	0.0013	1	1	0	1	G-	id|06590202|ref|BAC_0661898|
18S4338161-1	Flavobacterium_indicum	50/2993089	0.0017	1	0.3341	5.97	Flavobacterium	0.3341	5.97	1	0	1	0.0016	1	1	0	1	G-	id|00572282|ref|BAC_0171877|
18S4338161-1	Acidovorax_KKS102	50/5196935	0.001	1	0.1924	3.44	Acidovorax	0.1924	3.44	1	0	0	0.0009	1	1	0	0	G-	id|09678632|ref|BAC_0561432|
18S4338161-1	Capnocytophaga_canimorsus	50/2571406	0.0019	1	0.3889	6.95	Capnocytophaga	0.3889	6.95	1	0	0	0.0018	1	1	0	0	G-	id|07057414|ref|BAC_0530259|
18S4338161-1	Comamonas_aquatica	46/3764434	0.0012	1	0.2656	4.75	Comamonas	0.2656	4.75	1	0	0	0.0011	1	1	0	0	G-	id|05326747|ref|BAC_0106171|
18S4338161-1	Enhydrobacter_aerosaccus	50/2856138	0.0017	1	0.3501	6.26	Enhydrobacter	0.3501	6.26	1	0	0	0.0016	1	1	0	0	G-	id|09900217|ref|BAC_0444860|
18S4338161-1	Moraxella_atlantae	42/2289665	0.0018	1	0.4367	7.8	Moraxella	0.8474	15.14	1	0	0	0.0017	1	1	0	0	G-	id|09895149|ref|BAC_0081268|
18S4338161-1	Moraxella_osloensis	50/2434688	0.0021	1	0.4107	7.34	Moraxella	0.8474	15.14	1	0	0	0.002	1	1	0	0	G-	id|09801460|ref|BAC_0008893|
18S4338161-1	Pseudogulbenkiania_NH8B	50/4332995	0.0011	1	0.2308	4.12	Pseudogulbenkiania	0.2308	4.12	1	0	0	0.001	1	1	0	0	G-	id|02298190|ref|BAC_0775323|
18S4338161-1	Ralstonia_insidiosa	50/5808308	0.0009	1	0.1722	3.08	Ralstonia	0.1722	3.08	1	0	0	0.0008	1	1	0	0	G-	id|08986231|ref|BAC_0594479|
18S4338161-1	Serratia_marcescens	50/5471439	0.0009	1	0.1828	3.27	Serratia	0.1828	3.27	1	0	0	0.0008	1	1	0	0	G-	id|04832705|ref|BAC_0834923|

## Sheet: 18S4338166.bac.anno
Supplementary TABLE 4.The sequencing bacteria results of all samples in negative-control group
#Sample	Species	Coverage	CovRate	Depth	Abs_Abu	Re_Abu	Genus	Genus_Abs_Abu	Genus_Re_Abu	MRN	SMRN	SMRNG	SDCOV	SDdepth	SDMRN	SDSMRN	SDSMRNG	Gram	ID
18S4338166-1	Acidovorax_KKS102	200/5196935	0.0039	1	0.7697	9.04	Acidovorax	0.7697	9.04	4	2	2	0.003	1	3	2	2	G-	id|09678632|ref|BAC_0561432|
18S4338166-1	Corynebacterium_afermentans	50/2345845	0.0021	1	0.4263	5.01	Corynebacterium	0.7605	8.93	1	1	2	0.0016	1	1	1	2	G+	id|04722264|ref|BAC_0167412|
18S4338166-1	Corynebacterium_matruchotii	50/2992345	0.0017	1	0.3342	3.93	Corynebacterium	0.7605	8.93	1	1	2	0.0013	1	1	1	2	G+	id|02543673|ref|BAC_0274708|
18S4338166-1	Sphingomonas_echinoides	50/4264986	0.0012	1	0.2345	2.75	Sphingomonas	0.4848	5.7	1	1	2	0.0009	1	1	1	2	G-	id|08883911|ref|BAC_0568492|
18S4338166-1	Sphingomonas_parapaucimobilis	50/3995782	0.0013	1	0.2503	2.94	Sphingomonas	0.4848	5.7	1	1	2	0.001	1	1	1	2	G-	id|04972238|ref|BAC_0159842|
18S4338166-1	Staphylococcus_capitis	50/2466594	0.002	1	0.4054	4.76	Staphylococcus	1.6553	19.45	1	1	2	0.0016	1	1	1	2	G+	id|05523505|ref|BAC_0373706|
18S4338166-1	Staphylococcus_hominis	50/1140916	0.0044	1	0.8765	10.3	Staphylococcus	1.6553	19.45	1	1	2	0.0034	1	1	1	2	G+	id|07476752|ref|BAC_0400748|
18S4338166-1	Burkholderia_anthina	50/7273081	0.0007	1	0.1375	1.62	Burkholderia	0.9482	11.14	1	0	2	0.0005	1	1	0	2	G-	id|07740132|ref|BAC_0518398|
18S4338166-1	Burkholderia_cenocepacia	50/8531679	0.0006	1	0.1172	1.38	Burkholderia	0.9482	11.14	1	0	2	0.0005	1	1	0	2	G-	id|04770292|ref|BAC_0083095|
18S4338166-1	Burkholderia_latens	50/6569017	0.0008	1	0.1522	1.79	Burkholderia	0.9482	11.14	1	0	2	0.0006	1	1	0	2	G-	id|04575839|ref|BAC_0361789|
18S4338166-1	Burkholderia_metallica	45/7424260	0.0006	1	0.1347	1.58	Burkholderia	0.9482	11.14	1	0	2	0.0005	1	1	0	2	G-	id|00898222|ref|BAC_0271473|
18S4338166-1	Burkholderia_phymatum	50/6176561	0.0008	1	0.1619	1.9	Burkholderia	0.9482	11.14	1	0	2	0.0006	1	1	0	2	G-	id|00574291|ref|BAC_0770492|
18S4338166-1	Burkholderia_pyrrocinia	50/7847882	0.0006	1	0.1274	1.5	Burkholderia	0.9482	11.14	1	0	2	0.0005	1	1	0	2	G-	id|00257411|ref|BAC_0933280|
18S4338166-1	Burkholderia_stabilis	50/8527967	0.0006	1	0.1173	1.38	Burkholderia	0.9482	11.14	1	0	2	0.0005	1	1	0	2	G-	id|08163973|ref|BAC_0992073|
18S4338166-1	Staphylococcus_cohnii	50/2677922	0.0019	1	0.3734	4.39	Staphylococcus	1.6553	19.45	1	0	2	0.0015	1	1	0	2	G+	id|03764060|ref|BAC_0154426|
18S4338166-1	Methylotenera_301	50/3059871	0.0016	1	0.3268	3.84	Methylotenera	0.3268	3.84	1	1	1	0.0012	1	1	1	1	G-	id|01372802|ref|BAC_0347658|
18S4338166-1	Microbacterium_aurum	50/3424892	0.0015	1	0.292	3.43	Microbacterium	0.292	3.43	1	1	1	0.0012	1	1	1	1	G+	id|00839281|ref|BAC_0484261|
18S4338166-1	Propionibacterium_acnes	50/2560282	0.0019	1	0.3906	4.59	Propionibacterium	0.3906	4.59	1	1	1	0.0015	1	1	1	1	G+	id|08674738|ref|BAC_0164449|
18S4338166-1	Rhodoferax_ferrireducens	50/4712337	0.0011	1	0.2122	2.49	Rhodoferax	0.2122	2.49	1	1	1	0.0009	1	1	1	1	G-	id|00948644|ref|BAC_0886252|
18S4338166-1	Enterobacter_xiangfangensis	50/4661849	0.0011	1	0.2145	2.52	Enterobacter	0.2145	2.52	1	0	1	0.0009	1	1	0	1	G-	id|02302587|ref|BAC_0165200|
18S4338166-1	Neisseria_flavescens	50/2345744	0.0021	1	0.4263	5.01	Neisseria	0.4263	5.01	1	0	1	0.0016	1	1	0	1	G-	id|07474173|ref|BAC_0278633|
18S4338166-1	Comamonas_kerstersii	41/3734555	0.0011	1	0.2678	3.15	Comamonas	0.2678	3.15	1	0	0	0.0009	1	1	0	0	G-	id|01195506|ref|BAC_0457784|
18S4338166-1	Methylibium_petroleiphilum	50/4044195	0.0012	1	0.2473	2.91	Methylibium	0.2473	2.91	1	0	0	0.0009	1	1	0	0	G-	id|03562927|ref|BAC_0615547|
18S4338166-1	Methylobacterium_radiotolerans	50/6077833	0.0008	1	0.1645	1.93	Methylobacterium	0.1645	1.93	1	0	0	0.0006	1	1	0	0	G-	id|00734235|ref|BAC_0452828|
18S4338166-1	Moraxella_osloensis	50/2434688	0.0021	1	0.4107	4.82	Moraxella	0.4107	4.82	1	0	0	0.0016	1	1	0	0	G-	id|09801460|ref|BAC_0008893|
18S4338166-1	Planctomyces_limnophilus	50/5423075	0.0009	1	0.1844	2.17	Planctomyces	0.1844	2.17	1	0	0	0.0007	1	1	0	0	G-	id|04621435|ref|BAC_0989203|
18S4338166-1	Ralstonia_insidiosa	50/5808308	0.0009	1	0.1722	2.02	Ralstonia	0.1722	2.02	1	0	0	0.0007	1	1	0	0	G-	id|08986231|ref|BAC_0594479|
18S4338166-1	Rhodomicrobium_vannielii	50/4014469	0.0013	1	0.2491	2.93	Rhodomicrobium	0.2491	2.93	1	0	0	0.001	1	1	0	0	-	id|05112937|ref|BAC_0625589|
18S4338166-1	Roseomonas_cervicalis	43/5105947	0.0008	1	0.1959	2.3	Roseomonas	0.1959	2.3	1	0	0	0.0006	1	1	0	0	G-	id|03631261|ref|BAC_0502232|
18S4338166-1	Variovorax_paradoxus	50/7148516	0.0007	1	0.1399	1.64	Variovorax	0.1399	1.64	1	0	0	0.0005	1	1	0	0	G-	id|00926907|ref|BAC_0985404|
