# Supplementary material for: Pathogenic Detection by Metagenomic Next-Generation Sequencing in Osteoarticular Infections
Source: Front Cell Infect Microbiol. 2020 Sep 17;10:471. doi: 10.3389/fcimb.2020.00471 (PMC7527540; doi:10.3389/fcimb.2020.00471)
Supplement: Supplementary file 5 [file Table_5.xlsx]

## Sheet: 17S0284238.fungi.anno
Supplementary TABLE 5.The sequencing fungal results of all samples in negative-control group
#Sample	Species	Coverage	CovRate	Depth	Abs_Abu	Re_Abu	Genus	Genus_Abs_Abu	Genus_Re_Abu	MRN	SMRN	SMRNG	SDCOV	SDdepth	SDMRN	SDSMRN	SDSMRNG	ID
17S0284238_12	Saccharomyces_paradoxus	196/11880927	0.0016	1	0.1685	23.65	Saccharomyces	0.2557	35.88	2	1	1	0.0019	1.16	2	1	1	id|02376355|ref|FUNGI_0850947|
17S0284238_12	Aspergillus_flavus	239/36895644	0.00065	1	0.0815	11.44	Aspergillus	0.0815	11.44	3	0	0	0.0008	1.16	3	0	0	id|02686050|ref|FUNGI_0045898|
17S0284238_12	Lachancea_waltii	163/10919232	0.0015	1	0.2749	38.58	Lachancea	0.2749	38.58	3	0	0	0.0017	1.16	3	0	0	id|08024947|ref|FUNGI_0085592|
17S0284238_12	Phanerochaete_chrysosporium	126/29855776	0.00042	1.4	0.1005	14.1	Phanerochaete	0.1005	14.1	3	0	0	0.0005	1.62	3	0	0	id|00238214|ref|FUNGI_0235442|
17S0284238_12	Saccharomyces_mikatae	50/11486721	0.00044	1	0.0872	12.24	Saccharomyces	0.2557	35.88	1	0	1	0.0005	1.16	1	0	1	id|04831707|ref|FUNGI_0025986|

## Sheet: 17S0284255.fungi.anno
#Sample	Species	Coverage	CovRate	Depth	Abs_Abu	Re_Abu	Genus	Genus_Abs_Abu	Genus_Re_Abu	MRN	SMRN	SMRNG	SDCOV	SDdepth	SDMRN	SDSMRN	SDSMRNG	ID
17S0284255-1	Aspergillus_flavus	39/36895644	0.00011	1	0.0272	4.35	Aspergillus	0.0272	4.35	1	0	0	0.0001	1	1	0	0	id|02686050|ref|FUNGI_0045898|
17S0284255-1	Lachancea_waltii	56/10919232	0.00051	1	0.0916	14.65	Lachancea	0.0916	14.65	1	0	0	0.0004	1	1	0	0	id|08024947|ref|FUNGI_0085592|
17S0284255-1	Phanerochaete_chrysosporium	499/29855776	0.0017	1.2	0.3351	53.59	Phanerochaete	0.3351	53.59	10	0	0	0.0012	1	7	0	0	id|00238214|ref|FUNGI_0235442|
17S0284255-1	Saccharomyces_mikatae	44/11486721	0.00038	1	0.0872	13.95	Saccharomyces	0.1714	27.41	1	0	0	0.0003	1	1	0	0	id|04831707|ref|FUNGI_0025986|
17S0284255-1	Saccharomyces_paradoxus	72/11880927	0.00061	1	0.0842	13.47	Saccharomyces	0.1714	27.41	1	0	0	0.0004	1	1	0	0	id|02376355|ref|FUNGI_0850947|

## Sheet: 17S0284286.fungi.anno
#Sample	Species	Coverage	CovRate	Depth	Abs_Abu	Re_Abu	Genus	Genus_Abs_Abu	Genus_Re_Abu	MRN	SMRN	SMRNG	SDCOV	SDdepth	SDMRN	SDSMRN	SDSMRNG	ID
17S0284286-1	Lachancea_waltii	158/10919232	0.0014	1	0.1833	33.36	Lachancea	0.1833	33.36	2	1	1	0.0015	1.08	2	1	1	id|08024947|ref|FUNGI_0085592|
17S0284286-1	Aspergillus_flavus	67/36895644	0.00018	1	0.0272	4.95	Aspergillus	0.0272	4.95	1	0	0	0.0002	1.08	1	0	0	id|02686050|ref|FUNGI_0045898|
17S0284286-1	Phanerochaete_chrysosporium	246/29855776	0.00082	1	0.1675	30.49	Phanerochaete	0.1675	30.49	5	0	0	0.0009	1.08	5	0	0	id|00238214|ref|FUNGI_0235442|
17S0284286-1	Saccharomyces_mikatae	57/11486721	0.0005	1	0.0872	15.87	Saccharomyces	0.1714	31.2	1	0	0	0.0005	1.08	1	0	0	id|04831707|ref|FUNGI_0025986|
17S0284286-1	Saccharomyces_paradoxus	94/11880927	0.00079	1	0.0842	15.33	Saccharomyces	0.1714	31.2	1	0	0	0.0009	1.08	1	0	0	id|02376355|ref|FUNGI_0850947|

## Sheet: 17S0836239.fungi.anno
#Sample	Species	Coverage	Cov_Rate	CR_range	Depth	MRN	MRN_range	SMRN	SMRN_range	SDCOV	SDdepth	SDMRN	SDSMRN	ID
17S0836239	Aspergillus_flavus	102/36895644	0.00028	0-0.0017	1	2	0-7	0	0-2	0.0004	1.36	3	0	id|02686050|ref|FUNGI_0045898|
17S0836239	Candida_utilis	51/13991877	0.00036	-	2	2	-	0	-	0.0005	2.72	3	0	id|06510827|ref|FUNGI_0539903|
17S0836239	Gibberella_zeae	51/36358997	0.00014	0-0.0014	1	1	0-4	0	0-2	0.0002	1.36	1	0	id|08018014|ref|FUNGI_0866848|
17S0836239	Lachancea_waltii	237/10919232	0.0022	0-0.0057	1.1	5	0-7	0	0-2	0.003	1.5	7	0	id|08024947|ref|FUNGI_0085592|
17S0836239	Mucor_indicus	51/39828381	0.00013	0-0.0045	1	1	0-17	0	0-4	0.0002	1.36	1	0	id|00644666|ref|FUNGI_0531906|
17S0836239	Phanerochaete_chrysosporium	636/29855776	0.0021	0-0.0011	1.1	14	0-4	0	0-0	0.0029	1.5	19	0	id|00238214|ref|FUNGI_0235442|
17S0836239	Puccinia_graminis	51/87379395	5.8e-05	0-0.0037	1	1	0-37	0	0-9	0.0001	1.36	1	0	id|04886864|ref|FUNGI_0733947|
17S0836239	Saccharomyces_mikatae	204/11486721	0.0018	0-0.0027	1.2	5	0-4	0	0-0	0.0024	1.63	7	0	id|04831707|ref|FUNGI_0025986|
17S0836239	Saccharomyces_paradoxus	264/11880927	0.0022	0-0.0092	1.2	6	0-12	0	0-2	0.003	1.63	8	0	id|02376355|ref|FUNGI_0850947|

## Sheet: 18S0184867.fungi.anno
#Sample	Species	Coverage	CovRate	Depth	Abs_Abu	Re_Abu	Genus	Genus_Abs_Abu	Genus_Re_Abu	MRN	SMRN	SMRNG	SDCOV	SDdepth	SDMRN	SDSMRN	SDSMRNG	ID
18S0184867-1	Phanerochaete_chrysosporium	495/29855776	0.0017	1	0.268	24.63	Phanerochaete	0.268	24.63	8	1	1	0.0016	1	7	1	1	id|00238214|ref|FUNGI_0235442|
18S0184867-1	Aspergillus_flavus	67/36895644	0.0002	1	0.0271	2.49	Aspergillus	0.0271	2.49	1	0	0	0.0002	1	1	0	0	id|02686050|ref|FUNGI_0045898|
18S0184867-1	Enterocytozoon_bieneusi	110/3878058	0.0028	1	0.2579	23.7	Enterocytozoon	0.2579	23.7	1	0	0	0.0026	1	1	0	0	id|00183862|ref|FUNGI_0426476|
18S0184867-1	Hamiltosporidium_tvaerminnensis	111/13688659	0.0008	1	0.1461	13.43	Hamiltosporidium	0.1461	13.43	2	0	0	0.0007	1	2	0	0	id|07804023|ref|FUNGI_0261806|
18S0184867-1	Lachancea_waltii	50/10919232	0.0005	1	0.0916	8.42	Lachancea	0.0916	8.42	1	0	0	0.0005	1	1	0	0	id|08024947|ref|FUNGI_0085592|
18S0184867-1	Saccharomyces_paradoxus	191/11880927	0.0016	1	0.2525	23.21	Saccharomyces	0.2525	23.21	3	0	0	0.0015	1	3	0	0	id|02376355|ref|FUNGI_0850947|
18S0184867-1	Uncinocarpus_reesii	42/22328365	0.0002	1	0.0448	4.12	Uncinocarpus	0.0448	4.12	1	0	0	0.0002	1	1	0	0	id|05187910|ref|FUNGI_0409964|

## Sheet: 18S0184878.fungi.anno
#Sample	Species	Coverage	CovRate	Depth	Abs_Abu	Re_Abu	Genus	Genus_Abs_Abu	Genus_Re_Abu	MRN	SMRN	SMRNG	SDCOV	SDdepth	SDMRN	SDSMRN	SDSMRNG	ID
18S0184878-1	Phanerochaete_chrysosporium	50/29855776	0.0002	1	0.0335	52.84	Phanerochaete	0.0335	52.84	1	0	0	0.0002	1.09	1	0	0	id|00238214|ref|FUNGI_0235442|
18S0184878-1	Trichoderma_reesei	45/33396473	0.0001	1	0.0299	47.16	Trichoderma	0.0299	47.16	1	0	0	0.0001	1.09	1	0	0	id|02451388|ref|FUNGI_0304326|

## Sheet: 18S4338149.fungi.anno
#Sample	Species	Coverage	CovRate	Depth	Abs_Abu	Re_Abu	Genus	Genus_Abs_Abu	Genus_Re_Abu	MRN	SMRN	SMRNG	SDCOV	SDdepth	SDMRN	SDSMRN	SDSMRNG	ID
18S4338149-1	Albugo_laibachii	51/32805071	0.0002	1	0.0305	2.97	Albugo	0.0305	2.97	1	0	0	0.0001	1	1	0	0	id|08553881|ref|FUNGI_0734727|
18S4338149-1	Aspergillus_flavus	100/36895644	0.0003	1	0.0542	5.28	Aspergillus	0.0542	5.28	2	0	0	0.0002	1	1	0	0	id|02686050|ref|FUNGI_0045898|
18S4338149-1	Byssochlamys_spectabilis	50/29772921	0.0002	1	0.0336	3.27	Byssochlamys	0.0336	3.27	1	0	0	0.0001	1	1	0	0	id|01424593|ref|FUNGI_0866002|
18S4338149-1	Cyberlindnera_jadinii	50/13991877	0.0004	1	0.0715	6.96	Cyberlindnera	0.0715	6.96	1	0	0	0.0002	1	1	0	0	id|06510827|ref|FUNGI_0539903|
18S4338149-1	Hamiltosporidium_tvaerminnensis	101/13688659	0.0007	1.49	0.2192	21.34	Hamiltosporidium	0.2192	21.34	3	0	0	0.0004	1	2	0	0	id|07804023|ref|FUNGI_0261806|
18S4338149-1	Lachancea_waltii	50/10919232	0.0005	1	0.0916	8.92	Lachancea	0.0916	8.92	1	0	0	0.0003	1	1	0	0	id|08024947|ref|FUNGI_0085592|
18S4338149-1	Malassezia_globosa	50/8872979	0.0006	1	0.1127	10.97	Malassezia	0.1127	10.97	1	0	0	0.0004	1	1	0	0	id|04621438|ref|FUNGI_0812440|
18S4338149-1	Melampsora_larici_populina	50/101133638	0	1	0.0099	0.96	Melampsora	0.0099	0.96	1	0	0	0	1	1	0	0	id|07375084|ref|FUNGI_0957961|
18S4338149-1	Phanerochaete_chrysosporium	238/29855776	0.0008	1	0.1675	16.31	Phanerochaete	0.1675	16.31	5	0	0	0.0005	1	3	0	0	id|00238214|ref|FUNGI_0235442|
18S4338149-1	Pichia_kudriavzevii	41/12965373	0.0003	1	0.0771	7.51	Pichia	0.0771	7.51	1	0	0	0.0002	1	1	0	0	id|02755840|ref|FUNGI_0592834|

## Sheet: 18S4338156.fungi.anno
#Sample	Species	Coverage	CovRate	Depth	Abs_Abu	Re_Abu	Genus	Genus_Abs_Abu	Genus_Re_Abu	MRN	SMRN	SMRNG	SDCOV	SDdepth	SDMRN	SDSMRN	SDSMRNG	ID
18S4338156-1	Malassezia_globosa	150/8872979	0.0017	1	0.3381	41.75	Malassezia	0.3381	41.75	3	3	3	0.0011	1	2	2	2	id|04621438|ref|FUNGI_0812440|
18S4338156-1	Cyberlindnera_jadinii	50/13991877	0.0004	1	0.0715	8.83	Cyberlindnera	0.0715	8.83	1	0	0	0.0003	1	1	0	0	id|06510827|ref|FUNGI_0539903|
18S4338156-1	Hamiltosporidium_tvaerminnensis	48/13688659	0.0003	1	0.0731	9.03	Hamiltosporidium	0.0731	9.03	1	0	0	0.0002	1	1	0	0	id|07804023|ref|FUNGI_0261806|
18S4338156-1	Lachancea_waltii	50/10919232	0.0005	1	0.0916	11.31	Lachancea	0.0916	11.31	1	0	0	0.0003	1	1	0	0	id|08024947|ref|FUNGI_0085592|
18S4338156-1	Phanerochaete_chrysosporium	150/29855776	0.0005	1	0.1005	12.41	Phanerochaete	0.1005	12.41	3	0	0	0.0003	1	2	0	0	id|00238214|ref|FUNGI_0235442|
18S4338156-1	Purpureocillium_lilacinus	41/38536221	0.0001	1	0.0259	3.2	Purpureocillium	0.0259	3.2	1	0	0	0.0001	1	1	0	0	id|02102911|ref|FUNGI_0906962|
18S4338156-1	Saccharomyces_paradoxus	50/11880927	0.0004	1	0.0842	10.4	Saccharomyces	0.0842	10.4	1	0	0	0.0003	1	1	0	0	id|02376355|ref|FUNGI_0850947|
18S4338156-1	Sordaria_macrospora	42/40002837	0.0001	1	0.025	3.09	Sordaria	0.025	3.09	1	0	0	0.0001	1	1	0	0	id|07140983|ref|FUNGI_0156883|

## Sheet: 18S4338161.fungi.anno
#Sample	Species	Coverage	CovRate	Depth	Abs_Abu	Re_Abu	Genus	Genus_Abs_Abu	Genus_Re_Abu	MRN	SMRN	SMRNG	SDCOV	SDdepth	SDMRN	SDSMRN	SDSMRNG	ID
18S4338161-1	Cyberlindnera_jadinii	45/13991877	0.0003	1	0.0715	6.48	Cyberlindnera	0.0715	6.48	1	0	0	0.0003	1	1	0	0	id|06510827|ref|FUNGI_0539903|
18S4338161-1	Geotrichum_candidum	50/41390111	0.0001	1	0.0242	2.19	Geotrichum	0.0242	2.19	1	0	0	0.0001	1	1	0	0	id|01670571|ref|FUNGI_0210863|
18S4338161-1	Lachancea_waltii	150/10919232	0.0014	1	0.2747	24.91	Lachancea	0.2747	24.91	3	0	0	0.0013	1	3	0	0	id|08024947|ref|FUNGI_0085592|
18S4338161-1	Phanerochaete_chrysosporium	100/29855776	0.0003	1	0.067	6.08	Phanerochaete	0.067	6.08	2	0	0	0.0003	1	2	0	0	id|00238214|ref|FUNGI_0235442|
18S4338161-1	Phytophthora_infestans	50/228592705	0	1	0.0044	0.4	Phytophthora	0.0044	0.4	1	0	0	0	1	1	0	0	id|07540638|ref|FUNGI_0443229|
18S4338161-1	Saccharomyces_bayanus	47/11871164	0.0004	1	0.0842	7.64	Saccharomyces	0.1684	15.27	1	0	0	0.0004	1	1	0	0	id|01964087|ref|FUNGI_0265635|
18S4338161-1	Saccharomyces_paradoxus	50/11880927	0.0004	1	0.0842	7.64	Saccharomyces	0.1684	15.27	1	0	0	0.0004	1	1	0	0	id|02376355|ref|FUNGI_0850947|

## Sheet: 18S4338166.fungi.anno
#Sample	Species	Coverage	CovRate	Depth	Abs_Abu	Re_Abu	Genus	Genus_Abs_Abu	Genus_Re_Abu	MRN	SMRN	SMRNG	SDCOV	SDdepth	SDMRN	SDSMRN	SDSMRNG	ID
18S4338166-1	Hamiltosporidium_tvaerminnensis	92/13688659	0.0007	2.17	0.2922	47.46	Hamiltosporidium	0.2922	47.46	4	1	1	0.0005	1.68	3	1	1	id|07804023|ref|FUNGI_0261806|
18S4338166-1	Aphanomyces_astaci	50/75852725	0.0001	1	0.0132	2.14	Aphanomyces	0.0132	2.14	1	0	0	0.0001	1	1	0	0	id|01412174|ref|FUNGI_0498523|
18S4338166-1	Lachancea_waltii	50/10919232	0.0005	1	0.0916	14.88	Lachancea	0.0916	14.88	1	0	0	0.0004	1	1	0	0	id|08024947|ref|FUNGI_0085592|
18S4338166-1	Phanerochaete_chrysosporium	100/29855776	0.0003	1	0.067	10.88	Phanerochaete	0.067	10.88	2	0	0	0.0002	1	2	0	0	id|00238214|ref|FUNGI_0235442|
18S4338166-1	Pythium_ultimum	50/44923203	0.0001	1	0.0223	3.62	Pythium	0.0223	3.62	1	0	0	0.0001	1	1	0	0	id|09105353|ref|FUNGI_0239135|
18S4338166-1	Saccharomyces_paradoxus	50/11880927	0.0004	1	0.0842	13.68	Saccharomyces	0.0842	13.68	1	0	0	0.0003	1	1	0	0	id|02376355|ref|FUNGI_0850947|
18S4338166-1	Trichophyton_benhamiae	42/22139012	0.0002	1	0.0452	7.34	Trichophyton	0.0452	7.34	1	0	0	0.0002	1	1	0	0	id|04107466|ref|FUNGI_0575224|
